# Supplementary material for: 9-O-Butyl­berberrubinium bromide
Source: Acta Crystallogr Sect E Struct Rep Online. 2009 May 23;65(Pt 6):o1370. doi: 10.1107/S1600536809018388 (PMC2969731; doi:10.1107/S1600536809018388)
Supplement: Supplementary file 1 [file e-65-o1370-sup1.cif]

##############################################################################
###                                                                        ###
###        Electronic paper (Acta Crystallographica Section E)             ###
###                                                                        ###
##############################################################################
#                                                                            #
# This CIF contains the data in a paper accepted for publication in Acta     #
# Crystallographica Section E. It conforms to the requirements of Notes      #
# for Authors for Section E, and has been peer reviewed under the auspices   #
# of the IUCr Commission on Journals.                                        #
#                                                                            #
# Full details of the Crystallographic Information File format               #
# are given in the paper "The Crystallographic Information File (CIF):       #
# a New Standard Archive File for Crystallography" by S. R. Hall, F. H.      #
# Allen and I. D. Brown [Acta Cryst. (1991), A47, 655-685].                  #
#                                                                            #
# The current version of the core CIF dictionary is obtainable from          #
# ftp://ftp.iucr.org/pub/cif_core.dic. The current version number is 2.4.    #
#                                                                            #
# Software is freely available for graphical display of the structure(s) in  #
# this CIF.  For information consult the CIF home page http://www.iucr.org/  #
# cif/home.html                                                              #
#                                                                            #
# This file may be used for bona fide research purposes within the           #
# scientific community so long as proper attribution is given to the journal # 
# article from which it was obtained.                                        #
#                                                                            #
##############################################################################
                                             
data_I
_audit_creation_method     SHELXL97
_chemical_name_systematic
;
9-<i>O</i>-Butylberberrubinium bromide
;
_chemical_name_common     ?
_chemical_formula_moiety     'C23 H24 N O4 + , Br -'
_chemical_formula_sum     'C23 H24 Br N O4'
_chemical_formula_iupac     'C23 H24 N O4 + , Br -'
_chemical_formula_weight     458.34
_chemical_melting_point     ?
_symmetry_cell_setting     monoclinic
_symmetry_space_group_name_H-M     'P 21/n'
_symmetry_space_group_name_Hall     '-P 2yn'
loop_
    _symmetry_equiv_pos_as_xyz
    'x, y, z'
    '-x+1/2, y+1/2, -z+1/2'
    '-x, -y, -z'
    'x-1/2, -y-1/2, z-1/2'
_cell_length_a     9.716(4)
_cell_length_b     7.623(3)
_cell_length_c     27.443(11)
_cell_angle_alpha     90.00
_cell_angle_beta     92.983(8)
_cell_angle_gamma     90.00
_cell_volume     2029.9(14)
_cell_formula_units_Z     4
_cell_measurement_reflns_used     1163
_cell_measurement_theta_min     2.77
_cell_measurement_theta_max     19.59
_cell_measurement_temperature     295(2)
_exptl_crystal_description     block
_exptl_crystal_colour     yellow
_exptl_crystal_size_max     0.12
_exptl_crystal_size_mid     0.10
_exptl_crystal_size_min     0.06
_exptl_crystal_density_diffrn     1.500
_exptl_crystal_density_meas     ?
_exptl_crystal_density_method     'not measured'
_exptl_crystal_F_000     944
_exptl_absorpt_coefficient_mu     2.055
_exptl_absorpt_correction_type     multi-scan
_exptl_absorpt_process_details     '(SADABS; Bruker 2005)'
_exptl_absorpt_correction_T_min     0.7906
_exptl_absorpt_correction_T_max     0.8866
_exptl_special_details
;
;
_diffrn_ambient_temperature     295(2)
_diffrn_radiation_type     MoK\a
_diffrn_radiation_wavelength     0.71073
_diffrn_radiation_source     'fine-focus sealed tube'
_diffrn_radiation_monochromator     graphite
_diffrn_measurement_device_type     'Bruker SMART CCD area-detector'
_diffrn_measurement_method     '\f and \w'
_diffrn_detector_area_resol_mean     ?
_diffrn_reflns_number     10394
_diffrn_reflns_av_R_equivalents     0.0690
_diffrn_reflns_av_sigmaI/netI     0.0808
_diffrn_reflns_theta_min     1.49
_diffrn_reflns_theta_max     25.05
_diffrn_reflns_theta_full     25.05
_diffrn_measured_fraction_theta_max     0.999
_diffrn_measured_fraction_theta_full     0.999
_diffrn_reflns_limit_h_min     -11
_diffrn_reflns_limit_h_max     11
_diffrn_reflns_limit_k_min     -7
_diffrn_reflns_limit_k_max     9
_diffrn_reflns_limit_l_min     -32
_diffrn_reflns_limit_l_max     32
_diffrn_standards_number     ?
_diffrn_standards_interval_count     ?
_diffrn_standards_interval_time     ?
_diffrn_standards_decay_%     ?
_refine_special_details
;
Refinement of <i>F</i>^2^ against ALL reflections. The weighted <i>R</i>-factor
<i>wR</i> and goodness of fit <i>S</i> are based on <i>F</i>^2^, conventional
<i>R</i>-factors <i>R</i> are based on <i>F</i>, with <i>F</i> set to zero for
negative <i>F</i>^2^. The threshold expression of <i>F</i>^2^ >
\s(<i>F</i>^2^) is used only for calculating <i>R</i>-factors(gt) <i>etc</i>.
and is not relevant to the choice of reflections for refinement.
<i>R</i>-factors based on <i>F</i>^2^ are statistically about twice as large
as those based on <i>F</i>, and <i>R</i>- factors based on ALL data will be
even larger.
;
_reflns_number_total     3592
_reflns_number_gt     1965
_reflns_threshold_expression     I>2\s(I)
_refine_ls_structure_factor_coef     Fsqd
_refine_ls_matrix_type     full
_refine_ls_R_factor_all     0.1256
_refine_ls_R_factor_gt     0.0603
_refine_ls_wR_factor_gt     0.1346
_refine_ls_wR_factor_ref     0.1611
_refine_ls_goodness_of_fit_ref     1.080
_refine_ls_restrained_S_all     1.057
_refine_ls_number_reflns     3592
_refine_ls_number_parameters     276
_refine_ls_number_restraints     0
_refine_ls_hydrogen_treatment     constr
_refine_ls_weighting_scheme     calc
_refine_ls_weighting_details
       'calc w = 1/[\s^2^(Fo^2^)+(0.0623P)^2^+1.1441P] where P=(Fo^2^+2Fc^2^)/3'
_atom_sites_solution_hydrogens     geom
_atom_sites_solution_primary     direct
_atom_sites_solution_secondary     difmap
_refine_ls_shift/su_max     0.000
_refine_ls_shift/su_mean     0.000
_refine_diff_density_max     0.576
_refine_diff_density_min     -0.548
_refine_ls_extinction_method     'SHELXL97 (Sheldrick, 2008)'
_refine_ls_extinction_coef     0.0020(7)
_refine_ls_extinction_expression
                                  'Fc^*^=kFc[1+0.001xFc^2^\l^3^/sin(2\q)]^-1/4^'
loop_
    _atom_type_symbol
    _atom_type_description
    _atom_type_scat_dispersion_real
    _atom_type_scat_dispersion_imag
    _atom_type_scat_source
    'C' 'C' 0.0033 0.0016
                         'International Tables Vol C Tables 4.2.6.8 and 6.1.1.4'
    'H' 'H' 0.0000 0.0000
                         'International Tables Vol C Tables 4.2.6.8 and 6.1.1.4'
    'N' 'N' 0.0061 0.0033
                         'International Tables Vol C Tables 4.2.6.8 and 6.1.1.4'
    'O' 'O' 0.0106 0.0060
                         'International Tables Vol C Tables 4.2.6.8 and 6.1.1.4'
    'Br' 'Br' -0.2901 2.4595
                         'International Tables Vol C Tables 4.2.6.8 and 6.1.1.4'
_computing_data_collection     'SMART (Bruker, 2005)'
_computing_cell_refinement     'SAINT (Bruker, 2005)'
_computing_data_reduction     'SAINT (Bruker, 2005)'
_computing_structure_solution     'SHELXS97 (Sheldrick, 2008)'
_computing_structure_refinement     'SHELXL97 (Sheldrick, 2008)'
_computing_molecular_graphics     'XP in SHELXTL (Sheldrick, 2008)'
_computing_publication_material     'SHELXL97 (Sheldrick, 2008)'
loop_
    _atom_site_type_symbol
    _atom_site_label
    _atom_site_fract_x
    _atom_site_fract_y
    _atom_site_fract_z
    _atom_site_U_iso_or_equiv
    _atom_site_adp_type
    _atom_site_calc_flag
    _atom_site_refinement_flags
    _atom_site_occupancy
    _atom_site_disorder_assembly
    _atom_site_disorder_group
    Br Br1 0.19113(6) 0.34507(10) 0.58534(2) 0.0683(3) Uani d . 1 . .
    O O1 0.4605(4) 0.4269(6) 0.31978(15) 0.0691(13) Uani d D 1 . .
    O O2 0.8340(4) -0.0249(7) 0.66220(16) 0.0802(14) Uani d . 1 A .
    O O3 0.5968(4) 0.0055(6) 0.66073(16) 0.0708(12) Uani d . 1 A .
    O O4 0.1935(4) 0.5291(6) 0.31514(15) 0.0741(13) Uani d . 1 A .
    N N1 0.6413(4) 0.2391(6) 0.44906(17) 0.0469(12) Uani d . 1 . .
    C C1' 0.5253(10) 0.5997(11) 0.3125(3) 0.073(2) Uani d PDU 0.735(7) A 2
    H H1'1 0.5814 0.6382 0.3407 0.088 Uiso calc PR 0.735(7) A 2
    H H1'2 0.4589 0.6897 0.3027 0.088 Uiso calc PR 0.735(7) A 2
    C C1 0.4509(12) 0.5865(18) 0.2933(5) 0.073(2) Uani d PDU 0.265(7) A 1
    H H1A 0.4497 0.6807 0.3170 0.088 Uiso calc PR 0.265(7) A 1
    H H1B 0.3617 0.5872 0.2757 0.088 Uiso calc PR 0.265(7) A 1
    C C2 0.5550(11) 0.6342(14) 0.2577(4) 0.107(3) Uani d PDU 0.735(7) A 1
    H H2A 0.5042 0.6720 0.2282 0.128 Uiso calc PR 0.735(7) A 1
    H H2B 0.6033 0.7367 0.2708 0.128 Uiso calc PR 0.735(7) A 1
    C C3 0.6599(11) 0.5126(15) 0.2427(4) 0.117(3) Uani d PDU 0.735(7) A 1
    H H3A 0.6196 0.3962 0.2410 0.140 Uiso calc PR 0.735(7) A 1
    H H3B 0.7335 0.5103 0.2679 0.140 Uiso calc PR 0.735(7) A 1
    C C4 0.7234(15) 0.5492(18) 0.1943(4) 0.120(4) Uani d PDU 0.735(7) A 1
    H H4A 0.7620 0.4430 0.1822 0.180 Uiso calc PR 0.735(7) A 1
    H H4B 0.7948 0.6357 0.1990 0.180 Uiso calc PR 0.735(7) A 1
    H H4C 0.6537 0.5922 0.1713 0.180 Uiso calc PR 0.735(7) A 1
    C C2' 0.611(3) 0.540(3) 0.2709(9) 0.107(3) Uani d PDU 0.265(7) A 2
    H H2'1 0.6905 0.4764 0.2843 0.128 Uiso calc PR 0.265(7) A 2
    H H2'2 0.5562 0.4586 0.2506 0.128 Uiso calc PR 0.265(7) A 2
    C C3' 0.659(3) 0.687(3) 0.2392(8) 0.117(3) Uani d PDU 0.265(7) A 2
    H H3'1 0.7435 0.7352 0.2543 0.140 Uiso calc PR 0.265(7) A 2
    H H3'2 0.5904 0.7792 0.2382 0.140 Uiso calc PR 0.265(7) A 2
    C C4' 0.686(5) 0.633(5) 0.1874(8) 0.120(4) Uani d PDU 0.265(7) A 2
    H H4'1 0.7240 0.7304 0.1705 0.180 Uiso calc PR 0.265(7) A 2
    H H4'2 0.6009 0.5976 0.1709 0.180 Uiso calc PR 0.265(7) A 2
    H H4'3 0.7498 0.5369 0.1880 0.180 Uiso calc PR 0.265(7) A 2
    C C5 0.3838(6) 0.4217(8) 0.3608(2) 0.0544(14) Uani d U 1 A .
    C C6 0.2479(6) 0.4712(8) 0.3590(2) 0.0570(15) Uani d U 1 . .
    C C7 0.1715(6) 0.4554(8) 0.4011(2) 0.0592(16) Uani d U 1 A .
    H H7 0.0792 0.4880 0.3995 0.071 Uiso calc R 1 . .
    C C8 0.2291(6) 0.3941(8) 0.4439(2) 0.0533(15) Uani d U 1 . .
    H H8 0.1758 0.3835 0.4710 0.064 Uiso calc R 1 A .
    C C9 0.3696(5) 0.3464(8) 0.4475(2) 0.0482(13) Uani d U 1 A .
    C C10 0.4459(5) 0.3590(8) 0.4044(2) 0.0479(13) Uani d U 1 . .
    C C11 0.0506(6) 0.5753(10) 0.3118(2) 0.080(2) Uani d U 1 . .
    H H11A -0.0039 0.4744 0.3190 0.121 Uiso calc R 1 A .
    H H11B 0.0260 0.6157 0.2794 0.121 Uiso calc R 1 . .
    H H11C 0.0339 0.6668 0.3348 0.121 Uiso calc R 1 . .
    C C12 0.4368(5) 0.2854(7) 0.4901(2) 0.0482(14) Uani d U 1 . .
    H H12 0.3883 0.2809 0.5184 0.058 Uiso calc R 1 A .
    C C13 0.5723(5) 0.2312(7) 0.4923(2) 0.0460(13) Uani d U 1 A .
    C C14 0.5833(5) 0.3019(7) 0.4082(2) 0.0488(14) Uani d U 1 A .
    H H14 0.6356 0.3086 0.3808 0.059 Uiso calc R 1 . .
    C C15 0.6459(5) 0.1642(7) 0.5359(2) 0.0476(13) Uani d U 1 . .
    C C16 0.7894(5) 0.1470(8) 0.5374(2) 0.0507(14) Uani d U 1 A .
    C C17 0.8631(6) 0.2081(8) 0.4940(2) 0.0573(16) Uani d U 1 . .
    H H17A 0.8781 0.3337 0.4964 0.069 Uiso calc R 1 A .
    H H17B 0.9524 0.1514 0.4938 0.069 Uiso calc R 1 . .
    C C18 0.7835(5) 0.1681(8) 0.4478(2) 0.0567(15) Uani d U 1 A .
    H H18A 0.7797 0.0421 0.4429 0.068 Uiso calc R 1 . .
    H H18B 0.8292 0.2195 0.4206 0.068 Uiso calc R 1 . .
    C C19 0.5729(6) 0.1186(7) 0.5774(2) 0.0508(14) Uani d U 1 A .
    H H19 0.4775 0.1284 0.5772 0.061 Uiso calc R 1 . .
    C C20 0.6445(6) 0.0617(8) 0.6165(2) 0.0532(15) Uani d U 1 . .
    C C21 0.7863(6) 0.0423(8) 0.6182(2) 0.0597(15) Uani d U 1 A .
    C C22 0.8615(6) 0.0853(8) 0.5790(2) 0.0580(15) Uani d U 1 . .
    H H22 0.9569 0.0738 0.5803 0.070 Uiso calc R 1 A .
    C C23 0.7160(7) -0.0309(10) 0.6915(2) 0.0759(19) Uani d U 1 . .
    H H23A 0.7082 -0.1461 0.7061 0.091 Uiso calc R 1 A .
    H H23B 0.7252 0.0554 0.7174 0.091 Uiso calc RD 1 . .
loop_
    _atom_site_aniso_label
    _atom_site_aniso_U_11
    _atom_site_aniso_U_22
    _atom_site_aniso_U_33
    _atom_site_aniso_U_12
    _atom_site_aniso_U_13
    _atom_site_aniso_U_23
    Br1 0.0502(4) 0.0849(6) 0.0714(5) -0.0009(4) 0.0186(3) 0.0016(4)
    O1 0.066(3) 0.088(3) 0.055(3) 0.020(2) 0.017(2) -0.005(2)
    O2 0.069(3) 0.111(4) 0.060(3) 0.010(3) -0.007(3) 0.011(3)
    O3 0.067(3) 0.088(3) 0.058(3) 0.000(3) 0.006(2) 0.010(2)
    O4 0.051(3) 0.116(4) 0.056(3) 0.018(3) 0.003(2) -0.001(3)
    N1 0.039(2) 0.056(3) 0.047(3) 0.002(2) 0.010(2) 0.000(2)
    C1' 0.077(4) 0.080(4) 0.064(4) 0.002(4) 0.020(4) 0.015(4)
    C1 0.077(4) 0.080(4) 0.064(4) 0.002(4) 0.020(4) 0.015(4)
    C2 0.117(6) 0.108(6) 0.098(5) 0.002(5) 0.034(5) 0.020(5)
    C3 0.133(6) 0.114(6) 0.107(6) 0.002(6) 0.039(5) 0.015(5)
    C4 0.140(9) 0.132(10) 0.092(7) -0.003(8) 0.061(6) 0.002(7)
    C2' 0.117(6) 0.108(6) 0.098(5) 0.002(5) 0.034(5) 0.020(5)
    C3' 0.133(6) 0.114(6) 0.107(6) 0.002(6) 0.039(5) 0.015(5)
    C4' 0.140(9) 0.132(10) 0.092(7) -0.003(8) 0.061(6) 0.002(7)
    C5 0.052(3) 0.059(3) 0.054(3) 0.005(3) 0.016(3) -0.002(3)
    C6 0.051(3) 0.071(4) 0.049(3) 0.004(3) 0.004(3) -0.002(3)
    C7 0.044(3) 0.074(4) 0.060(4) 0.007(3) 0.005(3) -0.005(3)
    C8 0.041(3) 0.066(4) 0.054(3) 0.003(3) 0.010(3) -0.003(3)
    C9 0.044(3) 0.052(3) 0.049(3) -0.001(3) 0.011(3) -0.008(3)
    C10 0.043(3) 0.051(3) 0.050(3) 0.005(3) 0.008(3) -0.002(3)
    C11 0.061(4) 0.114(6) 0.065(5) 0.016(4) -0.003(4) 0.005(4)
    C12 0.044(3) 0.055(3) 0.047(3) 0.001(3) 0.012(3) 0.000(3)
    C13 0.040(3) 0.049(3) 0.049(3) -0.004(2) 0.010(3) -0.005(3)
    C14 0.043(3) 0.058(3) 0.047(3) -0.001(3) 0.014(3) -0.004(3)
    C15 0.043(3) 0.046(3) 0.055(3) -0.003(3) 0.006(3) 0.001(3)
    C16 0.044(3) 0.053(3) 0.056(3) 0.001(3) 0.007(3) -0.004(3)
    C17 0.041(3) 0.064(4) 0.068(4) 0.007(3) 0.011(3) -0.001(3)
    C18 0.043(3) 0.066(4) 0.062(4) 0.011(3) 0.014(3) -0.001(3)
    C19 0.041(3) 0.055(3) 0.057(3) -0.005(3) 0.007(3) -0.006(3)
    C20 0.048(3) 0.058(4) 0.053(4) -0.003(3) 0.004(3) -0.010(3)
    C21 0.053(3) 0.066(4) 0.059(4) 0.001(3) -0.006(3) 0.001(3)
    C22 0.044(3) 0.068(4) 0.063(4) 0.003(3) 0.003(3) -0.004(3)
    C23 0.074(4) 0.094(5) 0.060(4) 0.005(4) 0.005(4) -0.001(4)
_geom_special_details
;
All e.s.d.'s (except the e.s.d. in the dihedral angle between two l.s. planes)
are estimated using the full covariance matrix. The cell e.s.d.'s are taken
into account individually in the estimation of e.s.d.'s in distances, angles
and torsion angles; correlations between e.s.d.'s in cell parameters are only
used when they are defined by crystal symmetry. An approximate (isotropic)
treatment of cell e.s.d.'s is used for estimating e.s.d.'s involving l.s.
planes.
;
loop_
    _geom_bond_atom_site_label_1
    _geom_bond_atom_site_label_2
    _geom_bond_site_symmetry_2
    _geom_bond_distance
    _geom_bond_publ_flag
    O1 C5 . 1.382(6) ?
    O1 C1 . 1.418(12) ?
    O1 C1' . 1.477(8) ?
    O2 C21 . 1.370(7) ?
    O2 C23 . 1.434(7) ?
    O3 C20 . 1.389(7) ?
    O3 C23 . 1.424(7) ?
    O4 C6 . 1.361(7) ?
    O4 C11 . 1.430(7) ?
    N1 C14 . 1.319(7) ?
    N1 C13 . 1.393(6) ?
    N1 C18 . 1.486(6) ?
    C1' C2' . 1.517(8) ?
    C1' H1'1 . 0.9700 ?
    C1' H1'2 . 0.9700 ?
    C1 C2 . 1.487(7) ?
    C1 H1A . 0.9700 ?
    C1 H1B . 0.9700 ?
    C2 C3 . 1.454(7) ?
    C2 H2A . 0.9700 ?
    C2 H2B . 0.9700 ?
    C3 C4 . 1.517(7) ?
    C3 H3A . 0.9700 ?
    C3 H3B . 0.9700 ?
    C4 H4A . 0.9600 ?
    C4 H4B . 0.9600 ?
    C4 H4C . 0.9600 ?
    C2' C3' . 1.510(8) ?
    C2' H2'1 . 0.9700 ?
    C2' H2'2 . 0.9700 ?
    C3' C4' . 1.516(8) ?
    C3' H3'1 . 0.9700 ?
    C3' H3'2 . 0.9700 ?
    C4' H4'1 . 0.9600 ?
    C4' H4'2 . 0.9600 ?
    C4' H4'3 . 0.9600 ?
    C5 C6 . 1.372(8) ?
    C5 C10 . 1.397(8) ?
    C6 C7 . 1.412(8) ?
    C7 C8 . 1.358(8) ?
    C7 H7 . 0.9300 ?
    C8 C9 . 1.412(7) ?
    C8 H8 . 0.9300 ?
    C9 C12 . 1.389(7) ?
    C9 C10 . 1.431(7) ?
    C10 C14 . 1.403(7) ?
    C11 H11A . 0.9600 ?
    C11 H11B . 0.9600 ?
    C11 H11C . 0.9600 ?
    C12 C13 . 1.378(7) ?
    C12 H12 . 0.9300 ?
    C13 C15 . 1.456(8) ?
    C14 H14 . 0.9300 ?
    C15 C16 . 1.399(7) ?
    C15 C19 . 1.416(7) ?
    C16 C22 . 1.391(8) ?
    C16 C17 . 1.497(7) ?
    C17 C18 . 1.483(8) ?
    C17 H17A . 0.9700 ?
    C17 H17B . 0.9700 ?
    C18 H18A . 0.9700 ?
    C18 H18B . 0.9700 ?
    C19 C20 . 1.321(8) ?
    C19 H19 . 0.9300 ?
    C20 C21 . 1.384(8) ?
    C21 C22 . 1.370(8) ?
    C22 H22 . 0.9300 ?
    C23 H23A . 0.9700 ?
    C23 H23B . 0.9700 ?
loop_
    _geom_contact_atom_site_label_1
    _geom_contact_atom_site_label_2
    _geom_contact_distance
    _geom_contact_site_symmetry_1
    _geom_contact_site_symmetry_2
    _geom_contact_publ_flag
    Cg1 Cg3 3.780(4) . 3_656 y
    Cg2 Cg3 3.775(4) . 3_666 y
loop_
    _geom_angle_atom_site_label_1
    _geom_angle_atom_site_label_2
    _geom_angle_atom_site_label_3
    _geom_angle_site_symmetry_1
    _geom_angle_site_symmetry_3
    _geom_angle
    _geom_angle_publ_flag
    C5 O1 C1 . . 114.8(6) ?
    C5 O1 C1' . . 112.8(5) ?
    C21 O2 C23 . . 105.2(5) ?
    C20 O3 C23 . . 106.2(5) ?
    C6 O4 C11 . . 117.9(5) ?
    C14 N1 C13 . . 122.5(5) ?
    C14 N1 C18 . . 117.9(4) ?
    C13 N1 C18 . . 119.6(5) ?
    O1 C1' C2' . . 95.0(10) ?
    O1 C1' H1'1 . . 112.7 ?
    C2' C1' H1'1 . . 112.7 ?
    O1 C1' H1'2 . . 112.7 ?
    C2' C1' H1'2 . . 112.7 ?
    H1'1 C1' H1'2 . . 110.2 ?
    O1 C1 C2 . . 121.2(9) ?
    O1 C1 H1A . . 107.0 ?
    C2 C1 H1A . . 107.0 ?
    O1 C1 H1B . . 107.0 ?
    C2 C1 H1B . . 107.0 ?
    H1A C1 H1B . . 106.8 ?
    C3 C2 C1 . . 122.8(8) ?
    C3 C2 H2A . . 106.6 ?
    C1 C2 H2A . . 106.6 ?
    C3 C2 H2B . . 106.6 ?
    C1 C2 H2B . . 106.6 ?
    H2A C2 H2B . . 106.6 ?
    C2 C3 C4 . . 117.0(8) ?
    C2 C3 H3A . . 108.0 ?
    C4 C3 H3A . . 108.0 ?
    C2 C3 H3B . . 108.0 ?
    C4 C3 H3B . . 108.0 ?
    H3A C3 H3B . . 107.3 ?
    C3 C4 H4A . . 109.5 ?
    C3 C4 H4B . . 109.5 ?
    H4A C4 H4B . . 109.5 ?
    C3 C4 H4C . . 109.5 ?
    H4A C4 H4C . . 109.5 ?
    H4B C4 H4C . . 109.5 ?
    C3' C2' C1' . . 114.1(9) ?
    C3' C2' H2'1 . . 108.7 ?
    C1' C2' H2'1 . . 108.7 ?
    C3' C2' H2'2 . . 108.7 ?
    C1' C2' H2'2 . . 108.7 ?
    H2'1 C2' H2'2 . . 107.6 ?
    C2' C3' C4' . . 114.3(10) ?
    C2' C3' H3'1 . . 108.7 ?
    C4' C3' H3'1 . . 108.7 ?
    C2' C3' H3'2 . . 108.7 ?
    C4' C3' H3'2 . . 108.7 ?
    H3'1 C3' H3'2 . . 107.6 ?
    C3' C4' H4'1 . . 109.5 ?
    C3' C4' H4'2 . . 109.5 ?
    H4'1 C4' H4'2 . . 109.5 ?
    C3' C4' H4'3 . . 109.5 ?
    H4'1 C4' H4'3 . . 109.5 ?
    H4'2 C4' H4'3 . . 109.5 ?
    C6 C5 O1 . . 121.4(6) ?
    C6 C5 C10 . . 119.8(5) ?
    O1 C5 C10 . . 118.8(5) ?
    O4 C6 C5 . . 116.8(5) ?
    O4 C6 C7 . . 123.7(5) ?
    C5 C6 C7 . . 119.5(6) ?
    C8 C7 C6 . . 121.9(5) ?
    C8 C7 H7 . . 119.0 ?
    C6 C7 H7 . . 119.0 ?
    C7 C8 C9 . . 120.1(5) ?
    C7 C8 H8 . . 119.9 ?
    C9 C8 H8 . . 119.9 ?
    C12 C9 C8 . . 123.7(5) ?
    C12 C9 C10 . . 118.5(5) ?
    C8 C9 C10 . . 117.8(5) ?
    C5 C10 C14 . . 122.4(5) ?
    C5 C10 C9 . . 120.8(5) ?
    C14 C10 C9 . . 116.7(5) ?
    O4 C11 H11A . . 109.5 ?
    O4 C11 H11B . . 109.5 ?
    H11A C11 H11B . . 109.5 ?
    O4 C11 H11C . . 109.5 ?
    H11A C11 H11C . . 109.5 ?
    H11B C11 H11C . . 109.5 ?
    C13 C12 C9 . . 122.8(5) ?
    C13 C12 H12 . . 118.6 ?
    C9 C12 H12 . . 118.6 ?
    C12 C13 N1 . . 116.9(5) ?
    C12 C13 C15 . . 124.6(5) ?
    N1 C13 C15 . . 118.6(5) ?
    N1 C14 C10 . . 122.5(5) ?
    N1 C14 H14 . . 118.7 ?
    C10 C14 H14 . . 118.7 ?
    C16 C15 C19 . . 119.6(5) ?
    C16 C15 C13 . . 120.2(5) ?
    C19 C15 C13 . . 120.2(5) ?
    C22 C16 C15 . . 121.0(5) ?
    C22 C16 C17 . . 121.2(5) ?
    C15 C16 C17 . . 117.7(5) ?
    C18 C17 C16 . . 111.6(5) ?
    C18 C17 H17A . . 109.3 ?
    C16 C17 H17A . . 109.3 ?
    C18 C17 H17B . . 109.3 ?
    C16 C17 H17B . . 109.3 ?
    H17A C17 H17B . . 108.0 ?
    C17 C18 N1 . . 110.4(5) ?
    C17 C18 H18A . . 109.6 ?
    N1 C18 H18A . . 109.6 ?
    C17 C18 H18B . . 109.6 ?
    N1 C18 H18B . . 109.6 ?
    H18A C18 H18B . . 108.1 ?
    C20 C19 C15 . . 118.0(5) ?
    C20 C19 H19 . . 121.0 ?
    C15 C19 H19 . . 121.0 ?
    C19 C20 C21 . . 123.0(6) ?
    C19 C20 O3 . . 128.7(5) ?
    C21 C20 O3 . . 108.3(6) ?
    O2 C21 C22 . . 127.7(6) ?
    O2 C21 C20 . . 111.1(6) ?
    C22 C21 C20 . . 121.2(6) ?
    C21 C22 C16 . . 117.3(5) ?
    C21 C22 H22 . . 121.3 ?
    C16 C22 H22 . . 121.3 ?
    O3 C23 O2 . . 108.1(5) ?
    O3 C23 H23A . . 110.1 ?
    O2 C23 H23A . . 110.1 ?
    O3 C23 H23B . . 110.1 ?
    O2 C23 H23B . . 110.1 ?
    H23A C23 H23B . . 108.4 ?
loop_
    _geom_hbond_atom_site_label_D
    _geom_hbond_atom_site_label_H
    _geom_hbond_atom_site_label_A
    _geom_hbond_site_symmetry_A
    _geom_hbond_distance_DH
    _geom_hbond_distance_HA
    _geom_hbond_distance_DA
    _geom_hbond_angle_DHA
    C12 H12 Br1 . 0.93 2.77 3.658(5) 161.3
    C2 H2A O2 4_565 0.97 2.64 3.404(14) 136.1
data_global
_journal_date_recd_electronic     2009-04-14
_journal_date_accepted     2009-05-15
_journal_name_full     'Acta Crystallographica, Section E'
_journal_year     2009
_journal_volume     65
_journal_issue      6
_journal_page_first     o1370
_journal_page_last     o1370
_journal_paper_category     QO
_journal_coeditor_code     CV2550
_publ_contact_author_name     'Xiao-Li Ye'
_publ_contact_author_address
;
College of Life Sciences
Southwest University
Chongqing 400715
People's Republic of China
;
_publ_contact_author_email     yexiaoli@swu.edu.cn
_publ_contact_author_fax     ?
_publ_contact_author_phone     ?
_publ_section_title
;
9-<i>O</i>-Butylberberrubinium bromide
;
loop_
    _publ_author_name
    _publ_author_address
    'Chen, Zhu'
;
College of Pharmaceutical Sciences
Southwest University
Chongqing 400715
People's Republic of China
;
    'Li, Xue-Gang'
;
College of Pharmaceutical Sciences
Southwest University
Chongqing 400715
People's Republic of China
;
    'Xie, Yong-Sheng'
;
School of Chemistry and Chemical Engineering
Shandong University
Jinan 250100
People's Republic of China
;
    'Ye, Xiao-Li'
;
College of Life Sciences
Southwest University
Chongqing 400715
People's Republic of China
;
