# Supplementary material for: 9-O-Butyl­berberrubinium bromide
Source: Acta Crystallogr Sect E Struct Rep Online. 2009 May 23;65(Pt 6):o1370. doi: 10.1107/S1600536809018388 (PMC2969731; doi:10.1107/S1600536809018388)
Supplement: Supplementary file 2 [file e-65-o1370-Isup2.hkl]

# 
# h,k,l, Fc-squared, Fo-squared, sigma(Fo-squared) and status flag 
# 
data_I
_shelx_title ' 1 in P2(1)/n' 
_shelx_refln_list_code          4 
_shelx_F_calc_maximum      234.86 
_exptl_crystal_F_000       944.00 
_reflns_d_resolution_high  0.8394 
 
loop_ 
 _symmetry_equiv_pos_as_xyz 
 'x, y, z' 
 '-x+1/2, y+1/2, -z+1/2' 
 '-x, -y, -z' 
 'x-1/2, -y-1/2, z-1/2' 
 
_cell_length_a     9.7156 
_cell_length_b     7.6234 
_cell_length_c    27.4432 
_cell_angle_alpha  90.000 
_cell_angle_beta   92.983 
_cell_angle_gamma  90.000 
 
_shelx_F_squared_multiplier     1.000 
 
loop_ 
 _refln_index_h 
 _refln_index_k 
 _refln_index_l 
 _refln_F_squared_calc 
 _refln_F_squared_meas 
 _refln_F_squared_sigma 
 _refln_observed_status 
   2   0   0    20265.87    21582.50    484.84 o 
   4   0   0     1152.68     1058.45     62.68 o 
   6   0   0      843.23      925.87     74.71 o 
   8   0   0     2441.43     2496.20    135.92 o 
  10   0   0       58.55       89.14     27.14 o 
   1   1   0      481.33      503.24     17.98 o 
   2   1   0      957.97      903.03     21.97 o 
   3   1   0     3410.74     3416.77     47.49 o 
   4   1   0     5637.84     5213.79     78.96 o 
   5   1   0     1364.02     1276.86     36.84 o 
   6   1   0      301.12      252.11     22.80 o 
   7   1   0      570.17      554.27     28.57 o 
   8   1   0       31.83       53.32     16.62 o 
   9   1   0       32.58       16.26     19.75 o 
  10   1   0      474.28      497.41    117.51 o 
  11   1   0      217.05      207.10     35.85 o 
   0   2   0     3467.27     3820.84     79.33 o 
   1   2   0    55157.89    61844.09    665.09 o 
   2   2   0     1350.84     1206.40     29.45 o 
   3   2   0       39.66       30.30     12.94 o 
   4   2   0      672.93      917.42     40.32 o 
   5   2   0      142.79      201.06     23.36 o 
   6   2   0        2.89       30.28     13.80 o 
   7   2   0     1182.13     1273.19     56.17 o 
   8   2   0      151.44      127.38     39.78 o 
   9   2   0      172.81      175.11     70.93 o 
  10   2   0        7.22        3.11     38.07 o 
  11   2   0       54.76       65.55     46.72 o 
   1   3   0      304.35      248.95     17.79 o 
   2   3   0      573.97      723.42     26.18 o 
   3   3   0     2733.50     2391.51     85.08 o 
   4   3   0     1038.94      973.74     30.20 o 
   5   3   0     2796.08     2610.55     53.09 o 
   6   3   0       15.66        4.36     19.00 o 
   7   3   0       27.48       58.67     33.18 o 
   8   3   0        0.45       21.35     35.46 o 
   9   3   0       51.92       56.34     41.51 o 
  10   3   0       77.69       46.11     41.68 o 
   0   4   0     1347.34     1124.45     88.62 o 
   1   4   0     1503.25     1241.61     37.93 o 
   2   4   0      147.18      279.36     22.19 o 
   3   4   0      320.05      334.45     24.04 o 
   4   4   0      296.72      291.75     25.76 o 
   5   4   0      119.01       97.37     26.96 o 
   6   4   0      142.90      119.90     28.86 o 
   7   4   0      579.20      536.40     63.59 o 
   8   4   0      260.47      249.20     54.43 o 
   9   4   0      244.79      284.67     59.65 o 
  10   4   0       44.31       36.71     47.79 o 
   1   5   0       42.77       79.75     19.31 o 
   2   5   0      292.61      298.92     25.54 o 
   3   5   0        1.08       16.48     27.53 o 
   4   5   0      941.78      938.35     55.41 o 
   5   5   0       10.00        6.79     25.31 o 
   6   5   0      557.44      510.24     99.80 o 
   7   5   0       20.12       23.18     38.58 o 
   8   5   0       32.77       17.22     50.48 o 
   9   5   0        0.16      -14.42     53.79 o 
   0   6   0      753.31      909.65    257.15 o 
   1   6   0       82.58       91.12     30.97 o 
   2   6   0      951.42      929.31     55.50 o 
   3   6   0       23.86       58.11     28.78 o 
   4   6   0       15.90       34.79     29.10 o 
   5   6   0       20.38       53.06     30.85 o 
   6   6   0       96.80       40.54     40.97 o 
   7   6   0       48.44       71.13     44.60 o 
   8   6   0      144.92      129.75     54.16 o 
   1   7   0      109.43       48.89     32.39 o 
   2   7   0       17.71      -29.60     29.51 o 
   3   7   0      120.13      148.50     37.74 o 
   4   7   0       21.12       35.81     33.60 o 
   5   7   0       35.43       22.13     39.86 o 
   6   7   0        2.42       39.32     44.50 o 
   7   7   0       10.46       74.20     45.34 o 
   0   8   0        0.02      -93.71     62.47 o 
   1   8   0      157.65      135.03     57.47 o 
   2   8   0        2.05      -38.22     43.87 o 
   3   8   0       91.39      103.39     40.68 o 
   4   8   0        4.04        4.06     45.78 o 
   5   8   0        3.84       15.50     44.64 o 
   1   9   0        0.66        0.06     55.12 o 
  -9   0   1      101.93      170.89     40.69 o 
  -7   0   1      250.68      291.90     55.76 o 
  -5   0   1    14491.79    14661.03    377.50 o 
  -3   0   1    33583.05    35939.91    800.27 o 
  -1   0   1    16020.08    16916.88    374.94 o 
   1   0   1       66.12       84.93     11.91 o 
   3   0   1     9088.09     8677.95    225.35 o 
   5   0   1    25957.87    26218.30    627.54 o 
   7   0   1     1582.92     1602.24    101.72 o 
   9   0   1      642.56      582.13     55.13 o 
  11   0   1       30.57       11.10     45.10 o 
 -11   1   1       25.14       26.55     38.95 o 
 -10   1   1       66.25       38.13     37.30 o 
  -9   1   1      376.42      329.11     37.14 o 
  -8   1   1      196.69      193.30     22.32 o 
  -7   1   1     2401.86     2340.48     52.03 o 
  -6   1   1      230.93      239.45     18.96 o 
  -5   1   1      228.46      199.94     18.41 o 
  -4   1   1      224.28      236.75     14.26 o 
  -3   1   1      161.62      200.97     10.88 o 
  -2   1   1     1619.42     1659.05     28.06 o 
  -1   1   1      549.09      561.65     30.63 o 
   0   1   1     1617.38     1683.93     36.48 o 
   1   1   1     1375.56     1783.36     42.14 o 
   2   1   1      782.51      826.52     22.03 o 
   3   1   1     7174.86     6768.36    108.73 o 
   4   1   1     1395.26     1413.91     40.46 o 
   5   1   1      815.74      792.78     44.18 o 
   6   1   1       78.23      121.45     19.52 o 
   7   1   1      377.59      369.33     29.03 o 
   8   1   1      776.43      764.02     41.50 o 
   9   1   1      532.85      542.80     38.90 o 
  10   1   1       57.09      114.05     50.82 o 
  11   1   1      172.97      183.26     39.03 o 
 -11   2   1       37.75      107.80     68.68 o 
 -10   2   1      264.53      430.73     63.57 o 
  -9   2   1        7.52       32.77     36.35 o 
  -8   2   1       11.93       17.70     32.24 o 
  -7   2   1       78.18       53.88     17.71 o 
  -6   2   1      675.19      727.07     69.08 o 
  -5   2   1      315.11      279.11     36.27 o 
  -4   2   1    17413.83    17869.91    233.91 o 
  -3   2   1       17.88        9.23     11.92 o 
  -2   2   1     4178.86     4362.67     64.88 o 
  -1   2   1     6378.56     5907.94     79.00 o 
   0   2   1     1463.52     1147.95     26.01 o 
   1   2   1    23295.54    23515.20    266.19 o 
   2   2   1      103.80      191.19     19.73 o 
   3   2   1       60.88       30.78     10.79 o 
   4   2   1     6875.34     6872.62     90.59 o 
   5   2   1      510.95      597.49     27.28 o 
   6   2   1     4842.94     5009.82     90.22 o 
   7   2   1      173.53      186.95     29.74 o 
   8   2   1     1631.32     1500.98     66.95 o 
   9   2   1      240.74      178.78     86.46 o 
  10   2   1       82.67       97.95     45.43 o 
  11   2   1        4.02        7.28     41.86 o 
 -10   3   1       68.95       37.11     44.27 o 
  -9   3   1        2.31       28.39     38.82 o 
  -8   3   1      994.31      870.60     83.97 o 
  -7   3   1      129.08      203.34     48.55 o 
  -6   3   1     1027.03     1136.43     69.63 o 
  -5   3   1      269.86      229.08     19.48 o 
  -4   3   1     1716.20     1517.90     36.69 o 
  -3   3   1        1.85       47.62     15.35 o 
  -2   3   1      300.11      334.58     18.83 o 
  -1   3   1      784.46      927.17     27.32 o 
   0   3   1     4668.05     4484.73     70.39 o 
   1   3   1     1978.85     1791.31     40.02 o 
   2   3   1     4006.56     3951.93     67.61 o 
   3   3   1       26.04       39.81     24.03 o 
   4   3   1     1063.26      892.15     35.03 o 
   5   3   1        5.59       47.26     16.96 o 
   6   3   1       26.40        6.61     21.53 o 
   7   3   1       17.55       10.02     40.83 o 
   8   3   1      431.40      424.54     59.60 o 
   9   3   1        6.96        2.63     34.30 o 
  10   3   1      297.17      343.50     62.99 o 
 -10   4   1       27.64       40.19     56.95 o 
  -9   4   1       45.44       41.18     67.06 o 
  -8   4   1       26.60       -1.01     32.64 o 
  -7   4   1       50.52        4.97     33.74 o 
  -6   4   1      115.85      117.08     36.82 o 
  -5   4   1      442.14      372.20     43.48 o 
  -4   4   1      725.94      681.15     43.71 o 
  -3   4   1     2970.24     2862.05     89.36 o 
  -2   4   1     1270.73     1239.74     37.47 o 
  -1   4   1     2023.72     2064.11     48.58 o 
   0   4   1      930.46      871.46     33.39 o 
   1   4   1      322.06      365.45     24.19 o 
   2   4   1       34.53       61.71     24.12 o 
   3   4   1      134.50      116.15     18.42 o 
   4   4   1      780.65      780.63     35.81 o 
   5   4   1      823.57      959.17     53.68 o 
   6   4   1      696.55      601.79     47.43 o 
   7   4   1      794.26      838.55     78.51 o 
   8   4   1       59.52       -2.22     38.91 o 
   9   4   1      149.82       94.49     93.97 o 
  10   4   1        0.38      -15.62     48.20 o 
  -9   5   1       13.86      -29.72     47.47 o 
  -8   5   1       25.99        7.69     39.07 o 
  -7   5   1      244.95      165.30     47.63 o 
  -6   5   1        4.47      -32.80     31.07 o 
  -5   5   1      539.17      607.33     49.42 o 
  -4   5   1        7.51       64.08     26.68 o 
  -3   5   1      405.01      385.80     37.91 o 
  -2   5   1       49.81       26.47     16.32 o 
  -1   5   1      979.29      939.14     56.98 o 
   0   5   1       23.73       58.72     22.76 o 
   1   5   1     1284.49     1253.01     43.10 o 
   2   5   1      192.94      181.00     26.04 o 
   3   5   1      583.59      585.79     33.85 o 
   4   5   1       15.31       63.88     34.28 o 
   5   5   1        2.72      -16.83     23.36 o 
   6   5   1       30.38       30.48     38.61 o 
   7   5   1      155.80      204.15     48.94 o 
   8   5   1       71.64      100.05     46.08 o 
   9   5   1      138.53      206.47     60.24 o 
  -8   6   1        2.75       44.27     43.29 o 
  -7   6   1       22.30        0.77     70.73 o 
  -6   6   1       26.16       -0.93     45.70 o 
  -5   6   1      348.35      301.52     68.22 o 
  -4   6   1      116.14      128.06     34.05 o 
  -3   6   1      387.60      370.16     42.41 o 
  -2   6   1       27.36       47.79     32.27 o 
  -1   6   1      510.34      537.11     43.07 o 
   0   6   1       40.64       47.23     20.45 o 
   1   6   1        3.23       32.23     19.13 o 
   2   6   1        8.04       48.79     27.12 o 
   3   6   1      255.23      221.19     41.24 o 
   4   6   1       69.03       47.69     29.45 o 
   5   6   1      401.02      337.73     56.86 o 
   6   6   1       67.14       63.77     35.53 o 
   7   6   1      275.34      218.61     53.36 o 
   8   6   1        2.93      -11.22     76.57 o 
  -7   7   1       80.57       47.83     47.49 o 
  -6   7   1      180.64       82.30     82.01 o 
  -5   7   1       69.19      133.39     48.54 o 
  -4   7   1      157.31      134.28     39.18 o 
  -3   7   1        4.71      -20.55     29.68 o 
  -2   7   1       50.08      -39.84     27.61 o 
  -1   7   1       12.62       21.96     31.44 o 
   0   7   1      153.85      169.03     38.04 o 
   1   7   1       46.78       77.41     32.73 o 
   2   7   1      163.43      102.94     34.81 o 
   3   7   1       10.13        2.76     30.38 o 
   4   7   1       11.65       10.99     53.29 o 
   5   7   1        7.08       49.90     36.31 o 
   6   7   1       17.37      -29.04     40.81 o 
   7   7   1        3.75        6.63     48.16 o 
  -5   8   1        3.35       62.11     47.77 o 
  -4   8   1       29.48       46.70     45.80 o 
  -3   8   1        0.16       10.92     37.95 o 
  -2   8   1       92.46      115.31     45.75 o 
  -1   8   1        1.96      -60.87     43.79 o 
   0   8   1       28.11       48.61     49.33 o 
   1   8   1       16.80        6.35     48.07 o 
   2   8   1        0.32      -15.50     48.24 o 
   3   8   1        0.22       33.12     36.95 o 
   4   8   1       50.22      114.05     48.53 o 
   5   8   1       10.53       47.53     45.27 o 
  -1   9   1       10.04      -18.02     54.17 o 
   0   9   1       12.79      -24.92     57.31 o 
   1   9   1        6.86      -60.41     77.11 o 
 -10   0   2       33.77       36.49     27.55 o 
  -8   0   2      493.60      612.91     53.81 o 
  -6   0   2     1713.49     1430.58     87.32 o 
  -4   0   2     5487.22     5297.75    160.13 o 
  -2   0   2      298.96      282.53     23.94 o 
   0   0   2     9927.58     9575.00    220.50 o 
   2   0   2    18030.22    17786.11    408.74 o 
   4   0   2      626.90      854.45     57.28 o 
   6   0   2      445.56      452.48     57.59 o 
   8   0   2        7.07       25.80     25.31 o 
  10   0   2       68.63       78.39     32.33 o 
 -11   1   2      102.64      162.52     49.64 o 
 -10   1   2      786.88      928.51     77.68 o 
  -9   1   2      804.35      717.93     50.84 o 
  -8   1   2      964.28     1041.29     56.10 o 
  -7   1   2      329.17      365.01     24.80 o 
  -6   1   2      164.11      179.84     38.56 o 
  -5   1   2      526.73      602.92     26.71 o 
  -4   1   2     1230.77     1231.89     41.86 o 
  -3   1   2      169.54      176.33     12.48 o 
  -2   1   2     9576.13     9471.45    316.11 o 
  -1   1   2     6937.67     7230.87    180.88 o 
   0   1   2     1282.82     1342.51     31.68 o 
   1   1   2      396.40      473.03     27.68 o 
   2   1   2       11.80       17.98      7.64 o 
   3   1   2      238.98      199.17     54.89 o 
   4   1   2       28.07       13.93     11.75 o 
   5   1   2     2812.02     2823.22     67.42 o 
   6   1   2     2753.08     2571.80     68.52 o 
   7   1   2       88.76       84.22     22.73 o 
   8   1   2      769.64      769.72     58.53 o 
   9   1   2      113.18      138.34     28.09 o 
  10   1   2       27.78       25.41     24.49 o 
  11   1   2        0.49       13.35     29.95 o 
 -11   2   2       48.57       63.03     44.01 o 
 -10   2   2       38.80      -19.19     33.28 o 
  -9   2   2        1.19      -18.41     30.86 o 
  -8   2   2       55.22      101.08     38.70 o 
  -7   2   2     1626.38     1676.06     53.16 o 
  -6   2   2     1227.56     1291.88     41.99 o 
  -5   2   2     2244.22     1835.49     45.48 o 
  -4   2   2     7071.13     7323.58    105.26 o 
  -3   2   2     1992.89     1838.25     34.48 o 
  -2   2   2        7.20       41.11      8.78 o 
  -1   2   2      635.48      545.98     24.91 o 
   0   2   2    35254.85    38155.52    416.93 o 
   1   2   2    46456.87    46258.59    504.56 o 
   2   2   2     1115.76      945.95     28.34 o 
   3   2   2     6411.00     5976.50     92.06 o 
   4   2   2     2065.62     2066.73     49.49 o 
   5   2   2      323.81      278.16     26.50 o 
   6   2   2      811.38      884.01     35.58 o 
   7   2   2       36.58       49.67     22.56 o 
   8   2   2      206.93      160.22     42.53 o 
   9   2   2      427.79      459.25     63.24 o 
  10   2   2       24.85       72.12     44.23 o 
  11   2   2      121.31      239.97     90.63 o 
 -10   3   2        5.67      -21.55     35.07 o 
  -9   3   2      740.78      669.60     73.32 o 
  -8   3   2       54.67       45.86     37.03 o 
  -7   3   2      412.41      425.37     64.05 o 
  -6   3   2      152.76      107.54     43.65 o 
  -5   3   2      204.12      216.17     20.67 o 
  -4   3   2      216.64      237.82     18.48 o 
  -3   3   2     3271.87     3133.91     50.41 o 
  -2   3   2      206.70      324.27     17.94 o 
  -1   3   2     4228.90     3893.62     63.11 o 
   0   3   2      923.07      924.45     27.83 o 
   1   3   2     1932.95     2099.24     44.55 o 
   2   3   2      243.48      359.00     21.52 o 
   3   3   2      248.68      195.29     27.90 o 
   4   3   2      229.47      273.61     24.11 o 
   5   3   2      814.64      810.24     38.05 o 
   6   3   2      695.05      761.98     46.59 o 
   7   3   2     1348.73     1286.82     80.71 o 
   8   3   2       63.80       20.31     47.89 o 
   9   3   2      318.60      275.21     57.51 o 
  10   3   2        9.14       17.12     39.85 o 
 -10   4   2        2.00       20.30     40.33 o 
  -9   4   2        1.19       32.58     41.95 o 
  -8   4   2        9.19      -33.51     50.06 o 
  -7   4   2      479.34      393.39     69.89 o 
  -6   4   2      848.60      846.00     89.97 o 
  -5   4   2      942.47     1020.05     53.22 o 
  -4   4   2      753.85      789.61     45.55 o 
  -3   4   2     1595.97     1907.19     87.63 o 
  -2   4   2        2.86       14.79     12.99 o 
  -1   4   2      440.37      602.48     28.04 o 
   0   4   2     1573.11     1555.15     42.25 o 
   1   4   2     1986.61     2281.56     52.74 o 
   2   4   2     8420.97     7610.17    116.67 o 
   3   4   2      809.30      753.43     33.54 o 
   4   4   2     1535.06     1401.64     65.62 o 
   5   4   2      509.91      553.85     44.09 o 
   6   4   2       88.03       92.69     27.88 o 
   7   4   2       52.66       47.07     45.07 o 
   8   4   2       63.77       80.13     44.38 o 
   9   4   2        3.83        2.86     51.79 o 
  10   4   2      218.88      325.93     64.75 o 
  -9   5   2       29.44       83.65     50.31 o 
  -8   5   2      249.26      273.58     57.87 o 
  -7   5   2       35.80        6.16     36.10 o 
  -6   5   2      160.65      221.22     46.39 o 
  -5   5   2       30.08       14.09     23.64 o 
  -4   5   2      223.94      288.70     47.24 o 
  -3   5   2        3.39       23.80     22.61 o 
  -2   5   2      890.71      816.65     38.77 o 
  -1   5   2        3.74      -16.24     14.81 o 
   0   5   2     1898.36     1974.41     52.97 o 
   1   5   2      468.48      466.94     30.14 o 
   2   5   2      691.82      818.49     39.55 o 
   3   5   2      129.81      144.28     22.74 o 
   4   5   2       81.40      117.11     30.26 o 
   5   5   2        6.34       40.84     27.79 o 
   6   5   2      300.81      271.05     40.81 o 
   7   5   2       45.15        5.00     76.23 o 
   8   5   2      140.58       91.95     53.68 o 
   9   5   2        2.74       47.84     47.75 o 
  -8   6   2       39.22      -16.26     66.32 o 
  -7   6   2       17.83       32.80     41.69 o 
  -6   6   2      297.02      320.10     72.96 o 
  -5   6   2       38.04        0.70     36.92 o 
  -4   6   2      212.60      240.59     43.66 o 
  -3   6   2        0.76        7.95     26.73 o 
  -2   6   2      122.22       97.14     34.13 o 
  -1   6   2        0.06       12.55     28.57 o 
   0   6   2      195.78      217.33     34.02 o 
   1   6   2       40.64        8.51     19.77 o 
   2   6   2      713.57      804.97     51.81 o 
   3   6   2      218.50      251.98     39.19 o 
   4   6   2      557.00      470.69     48.85 o 
   5   6   2       77.25        5.72     38.49 o 
   6   6   2       15.91       36.76     34.85 o 
   7   6   2       28.67       28.54     42.19 o 
   8   6   2       11.70       -0.02     82.15 o 
  -7   7   2       43.37       29.93     49.06 o 
  -6   7   2       22.66       16.54     43.47 o 
  -5   7   2        0.42      -17.09     37.87 o 
  -4   7   2       31.72      114.62     44.77 o 
  -3   7   2      108.88       86.41     33.80 o 
  -2   7   2       45.75       54.08     31.08 o 
  -1   7   2      240.05      227.71     41.44 o 
   0   7   2       20.26       17.22     30.29 o 
   1   7   2      108.49       61.74     33.79 o 
   2   7   2       70.96       35.77     32.11 o 
   3   7   2        2.54       -7.26     47.04 o 
   4   7   2       38.79       67.12     35.67 o 
   5   7   2       23.39       87.79     38.25 o 
   6   7   2       24.33      -26.29     39.96 o 
   7   7   2       31.11      -60.86     40.57 o 
  -5   8   2       95.11      123.94     51.75 o 
  -4   8   2       29.58       42.86     47.76 o 
  -3   8   2        5.10      101.18     48.04 o 
  -2   8   2        3.21        6.06     36.10 o 
  -1   8   2        2.38      -35.89     66.83 o 
   0   8   2        4.98       41.19     51.98 o 
   1   8   2      132.05      184.43     58.82 o 
   2   8   2        0.25       92.62     51.53 o 
   3   8   2      213.05      219.62     46.51 o 
   4   8   2        2.93       31.95     40.22 o 
   5   8   2       10.31      -28.61     43.60 o 
  -1   9   2       25.75       75.92     59.93 o 
   0   9   2        4.99      -77.47     64.13 o 
   1   9   2       17.14      -32.14     53.64 o 
  -9   0   3      557.41      497.57     43.56 o 
  -7   0   3     2229.91     2487.08     86.51 o 
  -5   0   3      753.15      743.53     57.56 o 
  -3   0   3     1276.63     1411.22     41.85 o 
  -1   0   3      104.52      136.38     13.73 o 
   1   0   3      122.06      102.03     15.50 o 
   3   0   3     9980.13    10065.48    246.21 o 
   5   0   3       22.14       12.58     14.88 o 
   7   0   3     1719.30     1385.59     72.73 o 
   9   0   3     3027.42     2799.80    151.06 o 
  11   0   3      329.39      264.51     59.83 o 
 -11   1   3      143.68      141.68    124.83 o 
 -10   1   3        2.92      -24.57     31.97 o 
  -9   1   3        3.66       23.00     22.47 o 
  -8   1   3        0.96       11.30     15.27 o 
  -7   1   3      270.30      267.61     25.23 o 
  -6   1   3      842.27      818.75     33.64 o 
  -5   1   3      818.11      735.50     37.19 o 
  -4   1   3     7248.65     6919.28     98.18 o 
  -3   1   3     4250.32     4235.83     63.42 o 
  -2   1   3      279.50      395.90     13.43 o 
  -1   1   3    18173.47    16793.38    388.25 o 
   0   1   3     1125.65     1192.08     30.75 o 
   1   1   3     1701.24     1543.36     30.03 o 
   2   1   3    13718.23    13500.93    213.41 o 
   3   1   3     7406.12     7451.26    147.65 o 
   4   1   3      574.15      406.00     43.34 o 
   5   1   3     2288.29     2174.28     74.70 o 
   6   1   3     1032.98     1123.86     46.04 o 
   7   1   3      302.23      217.23     61.47 o 
   8   1   3       65.47       21.99     35.68 o 
   9   1   3       91.48       99.75     28.55 o 
  10   1   3        9.00        8.41     22.46 o 
  11   1   3       77.30       86.38     34.26 o 
 -11   2   3        9.57       71.80     47.58 o 
 -10   2   3      329.92      298.89     98.62 o 
  -9   2   3       76.39       22.53     35.47 o 
  -8   2   3     1130.45     1198.70    123.95 o 
  -7   2   3      119.50      125.95     26.43 o 
  -6   2   3      496.31      461.10     27.81 o 
  -5   2   3      191.28      246.81     20.13 o 
  -4   2   3      218.62      335.55     23.03 o 
  -3   2   3     1177.56     1052.96     24.52 o 
  -2   2   3     9035.49     8264.07    110.41 o 
  -1   2   3     3642.85     3690.42     53.90 o 
   0   2   3     4154.52     4452.65     64.52 o 
   1   2   3    20024.92    20518.42    237.37 o 
   2   2   3     2528.63     2125.14     44.70 o 
   3   2   3      549.75      623.09     27.51 o 
   4   2   3      903.10      937.87     34.10 o 
   5   2   3     2963.66     2768.32     65.59 o 
   6   2   3     2386.36     2240.29     70.16 o 
   7   2   3       25.03       49.18     24.14 o 
   8   2   3      775.30      735.84     63.22 o 
   9   2   3       38.37       -0.75     88.81 o 
  10   2   3      736.12      704.13     77.89 o 
  11   2   3        1.33      -18.52     31.26 o 
 -10   3   3      113.51       58.75     49.57 o 
  -9   3   3       11.04       69.26     40.06 o 
  -8   3   3       24.35        0.22     55.64 o 
  -7   3   3       13.76       23.94     30.06 o 
  -6   3   3      976.15      860.36     47.33 o 
  -5   3   3      588.41      607.76     39.37 o 
  -4   3   3     1221.86     1284.10     69.68 o 
  -3   3   3        2.47       30.59     10.16 o 
  -2   3   3     3209.69     3202.23     54.17 o 
  -1   3   3      313.23      299.36     17.03 o 
   0   3   3     2682.71     2790.55     51.80 o 
   1   3   3        2.52       44.76     12.09 o 
   2   3   3     1429.04     1422.86     38.39 o 
   3   3   3      118.65      203.51     20.65 o 
   4   3   3     4157.29     4108.59     80.83 o 
   5   3   3        2.05      -13.50     20.62 o 
   6   3   3      859.89      945.77     57.78 o 
   7   3   3       12.72       14.88     23.90 o 
   8   3   3       11.21      -23.51     34.41 o 
   9   3   3        9.30       14.32     62.44 o 
  10   3   3       53.21       50.86     43.92 o 
 -10   4   3       44.77      -15.75     40.97 o 
  -9   4   3      436.17      388.93     99.76 o 
  -8   4   3       40.08       34.70     40.29 o 
  -7   4   3      125.33      120.56     39.29 o 
  -6   4   3      362.82      356.49     60.35 o 
  -5   4   3       13.89       39.94     25.32 o 
  -4   4   3      475.47      593.96     53.97 o 
  -3   4   3     1665.02     1701.81     73.35 o 
  -2   4   3      468.88      449.85     23.56 o 
  -1   4   3     1325.49     1191.95     36.53 o 
   0   4   3     4569.90     4441.73     77.49 o 
   1   4   3       16.97      111.68     30.95 o 
   2   4   3     6828.42     6895.84    118.77 o 
   3   4   3      945.81      905.81     37.66 o 
   4   4   3      115.90      111.04     21.26 o 
   5   4   3      387.91      376.99     32.09 o 
   6   4   3      392.06      390.96     43.43 o 
   7   4   3      627.11      678.32     75.12 o 
   8   4   3      327.49      314.23     58.99 o 
   9   4   3      130.04      191.12     97.87 o 
  10   4   3       69.18       59.40    109.45 o 
  -9   5   3      104.92      133.83     65.35 o 
  -8   5   3       33.85       46.76     80.61 o 
  -7   5   3       59.18       67.18     47.58 o 
  -6   5   3        5.76       14.69     50.71 o 
  -5   5   3     1201.93     1239.46     78.98 o 
  -4   5   3       93.40       74.56     25.75 o 
  -3   5   3     1605.03     1569.25     90.36 o 
  -2   5   3      313.48      246.81     48.84 o 
  -1   5   3      459.08      551.96     30.29 o 
   0   5   3       99.70      161.11     38.75 o 
   1   5   3      262.51      347.21     27.92 o 
   2   5   3      321.19      387.67     29.92 o 
   3   5   3      481.65      519.16     43.01 o 
   4   5   3       69.39       17.59     24.15 o 
   5   5   3      740.30      797.11     77.34 o 
   6   5   3      107.36      131.21     34.69 o 
   7   5   3      202.66      239.91     54.44 o 
   8   5   3        3.30       16.64     40.78 o 
   9   5   3        3.73       -8.16     45.66 o 
  -8   6   3        0.78       17.10     46.52 o 
  -7   6   3        2.93      -36.06     38.13 o 
  -6   6   3        2.26       41.07     38.81 o 
  -5   6   3       26.73      -37.20     32.72 o 
  -4   6   3       37.81       76.19     31.19 o 
  -3   6   3      142.16      171.89     34.73 o 
  -2   6   3      241.13      318.40     41.15 o 
  -1   6   3      479.39      539.36     45.00 o 
   0   6   3      115.66      103.11     31.01 o 
   1   6   3      648.36      615.95     37.63 o 
   2   6   3      258.27      292.25     29.70 o 
   3   6   3      319.36      261.45     38.67 o 
   4   6   3       22.35      115.03     37.60 o 
   5   6   3        4.26       -1.99     29.75 o 
   6   6   3      192.50      147.91     40.18 o 
   7   6   3      266.49      253.11     57.80 o 
   8   6   3       86.60       58.00     61.56 o 
  -7   7   3       85.68       19.73     77.36 o 
  -6   7   3       87.43      167.00     51.79 o 
  -5   7   3       13.65       20.14     96.55 o 
  -4   7   3      337.40      210.79     53.25 o 
  -3   7   3       92.85       70.26     34.10 o 
  -2   7   3      381.46      310.68     79.90 o 
  -1   7   3       19.55      -34.36     27.78 o 
   0   7   3       25.22       77.29     31.41 o 
   1   7   3        0.33       -4.82     41.06 o 
   2   7   3       45.00      147.38     36.51 o 
   3   7   3       22.30       48.33     51.26 o 
   4   7   3       26.48      115.52     64.15 o 
   5   7   3       16.08       18.24     36.35 o 
   6   7   3       95.34       12.91     42.04 o 
   7   7   3       62.88       27.88     48.99 o 
  -5   8   3       36.42        4.92     45.65 o 
  -4   8   3        0.86       42.08     72.55 o 
  -3   8   3        0.06      -50.87     38.70 o 
  -2   8   3       18.47       12.81     35.62 o 
  -1   8   3        3.55        2.26     51.82 o 
   0   8   3       41.91       80.49     52.79 o 
   1   8   3       11.64      -43.67     52.51 o 
   2   8   3       42.07       53.76     51.37 o 
   3   8   3        9.65       83.61     39.69 o 
   4   8   3       23.30       66.22     38.86 o 
   5   8   3       78.79       83.56     83.17 o 
  -1   9   3       13.47      -33.42     73.29 o 
   0   9   3        0.99       15.16     58.61 o 
   1   9   3        0.03       10.81     57.20 o 
 -10   0   4     1106.92     1238.19    120.35 o 
  -8   0   4      575.72      615.50     42.35 o 
  -6   0   4      943.99      920.97     39.74 o 
  -4   0   4     6265.88     6518.32    123.20 o 
  -2   0   4    14536.32    15818.63    260.88 o 
   0   0   4     6877.54     7109.32    178.18 o 
   2   0   4      161.72      118.92     15.96 o 
   4   0   4     4881.45     4985.71    113.36 o 
   6   0   4     3921.71     3773.19    211.69 o 
   8   0   4      180.94      152.75     35.57 o 
  10   0   4       16.58      -24.68     25.09 o 
 -11   1   4        1.62      -49.71     44.87 o 
 -10   1   4      118.79       34.63     29.67 o 
  -9   1   4      104.50      119.24     86.86 o 
  -8   1   4     1272.08     1370.44     49.54 o 
  -7   1   4     1465.07     1509.29     47.72 o 
  -6   1   4     3146.96     2924.64     62.70 o 
  -5   1   4      209.22      228.35     19.44 o 
  -4   1   4      961.68      989.24     33.87 o 
  -3   1   4      901.85      878.83     25.87 o 
  -2   1   4       60.22       50.17      8.77 o 
  -1   1   4      563.00      524.95     15.12 o 
   0   1   4      852.06      969.34     20.21 o 
   1   1   4     7679.46     7239.40    110.44 o 
   2   1   4    15141.71    14403.88    203.72 o 
   3   1   4     1264.71     1132.71     44.77 o 
   4   1   4     2256.99     2138.20     69.59 o 
   5   1   4      257.07      255.56     52.74 o 
   6   1   4       93.64      102.10     46.76 o 
   7   1   4      481.60      466.68     49.28 o 
   8   1   4      407.59      433.70     53.94 o 
   9   1   4      280.82      263.79     34.95 o 
  10   1   4      359.54      348.47     40.07 o 
  11   1   4      101.27       74.33     34.63 o 
 -11   2   4      303.77      317.58     62.48 o 
 -10   2   4       61.66       24.78     36.09 o 
  -9   2   4      362.02      344.73     64.19 o 
  -8   2   4        3.09        5.91     25.18 o 
  -7   2   4        4.31      -11.09     17.96 o 
  -6   2   4       57.34       57.25     13.03 o 
  -5   2   4      492.01      585.71     25.03 o 
  -4   2   4     1345.33     1433.46     35.53 o 
  -3   2   4     4024.33     3905.99     66.24 o 
  -2   2   4      590.18      464.42     26.09 o 
  -1   2   4     7049.63     6773.63    102.45 o 
   0   2   4    11037.43    10533.84    129.97 o 
   1   2   4       28.48       26.34      9.50 o 
   2   2   4      504.13      586.68     26.44 o 
   3   2   4      888.04      819.75     30.67 o 
   4   2   4      212.92      292.42     24.28 o 
   5   2   4     1210.14     1261.55     36.86 o 
   6   2   4      431.87      436.45     38.03 o 
   7   2   4      961.89      893.70     53.15 o 
   8   2   4      220.61      248.69     37.78 o 
   9   2   4       17.79       45.51     39.41 o 
  10   2   4      117.11      110.47     46.78 o 
  11   2   4       28.95       38.92     38.26 o 
 -10   3   4       43.28        6.80     43.12 o 
  -9   3   4      809.50      815.45    111.16 o 
  -8   3   4        0.78       -0.71     31.22 o 
  -7   3   4     1480.11     1431.11     76.69 o 
  -6   3   4      145.26      109.81     29.25 o 
  -5   3   4     3868.50     3498.59    111.34 o 
  -4   3   4     1314.13     1468.99     48.80 o 
  -3   3   4      447.05      575.22     46.74 o 
  -2   3   4       43.36       50.11     17.09 o 
  -1   3   4     3337.00     3359.00     56.79 o 
   0   3   4     2886.56     2745.78     51.80 o 
   1   3   4     4535.14     3911.81     67.42 o 
   2   3   4       95.49      126.18     16.52 o 
   3   3   4     1328.58     1508.79     63.29 o 
   4   3   4       25.63       51.88     17.72 o 
   5   3   4      360.99      349.37     30.44 o 
   6   3   4        6.34        0.14     21.03 o 
   7   3   4       74.05       86.96     29.44 o 
   8   3   4       28.85      135.29     47.59 o 
   9   3   4      425.98      470.28     68.08 o 
  10   3   4       37.96      -37.78     42.77 o 
 -10   4   4       58.80       79.22     48.73 o 
  -9   4   4      204.71      204.34     58.83 o 
  -8   4   4      148.87       98.94     45.80 o 
  -7   4   4        2.05       -2.09     35.20 o 
  -6   4   4       24.29       72.74     35.59 o 
  -5   4   4      680.73      666.07     89.71 o 
  -4   4   4       14.13       22.85     20.02 o 
  -3   4   4     4927.91     4644.47    101.08 o 
  -2   4   4     1503.21     1253.56     46.60 o 
  -1   4   4      659.27      734.47     28.94 o 
   0   4   4      432.81      442.02     25.79 o 
   1   4   4     5010.32     4716.67     82.97 o 
   2   4   4     2153.41     2535.75    111.54 o 
   3   4   4      223.25      325.12     44.87 o 
   4   4   4      207.18      168.32     23.84 o 
   5   4   4      523.23      488.70     46.37 o 
   6   4   4      180.68      154.78     34.02 o 
   7   4   4      452.20      531.17     64.32 o 
   8   4   4      163.94      269.18     82.43 o 
   9   4   4       28.73      -36.97     42.12 o 
  10   4   4       15.63       75.01     53.60 o 
  -9   5   4        7.14       36.48     45.18 o 
  -8   5   4      845.56      825.48     82.67 o 
  -7   5   4        0.22      -48.92     32.61 o 
  -6   5   4     1114.84      902.10     73.75 o 
  -5   5   4        0.96       23.85     32.20 o 
  -4   5   4      411.04      431.45     41.15 o 
  -3   5   4      115.72      177.36     30.54 o 
  -2   5   4      210.68      255.03     33.02 o 
  -1   5   4      170.71      168.49     21.32 o 
   0   5   4     1094.31     1018.82     39.77 o 
   1   5   4       12.75       29.37     17.53 o 
   2   5   4     1405.67     1405.40     47.58 o 
   3   5   4      538.91      421.25     32.16 o 
   4   5   4      101.07       99.64     22.91 o 
   5   5   4        3.56       26.58     27.66 o 
   6   5   4        0.35       11.46     29.43 o 
   7   5   4        9.91       43.29     34.81 o 
   8   5   4       47.86       56.40     53.47 o 
   9   5   4        0.24      -57.13     45.22 o 
  -8   6   4      198.17      244.29     61.49 o 
  -7   6   4       20.29       -3.50     73.83 o 
  -6   6   4       74.36        2.33     40.20 o 
  -5   6   4       63.35       56.59     39.85 o 
  -4   6   4      922.17      821.68     83.45 o 
  -3   6   4       37.37       34.03     28.85 o 
  -2   6   4     1037.67     1157.54     62.13 o 
  -1   6   4      303.78      425.42     41.71 o 
   0   6   4      112.10      102.05     33.09 o 
   1   6   4       94.82      131.18     40.78 o 
   2   6   4      560.42      585.00     60.11 o 
   3   6   4      411.33      399.75     43.94 o 
   4   6   4      271.02      294.30     42.49 o 
   5   6   4       23.53       41.46     32.56 o 
   6   6   4       15.33       46.16     64.22 o 
   7   6   4        7.47        3.09     36.46 o 
   8   6   4       31.81        2.06     44.71 o 
  -7   7   4      180.87      111.57     80.04 o 
  -6   7   4       46.72       92.03     48.20 o 
  -5   7   4      100.19      114.05    122.70 o 
  -4   7   4        0.23       19.06     42.94 o 
  -3   7   4       28.84       17.86     36.79 o 
  -2   7   4        2.10        3.54     32.64 o 
  -1   7   4       33.90       97.93     33.95 o 
   0   7   4       97.89      106.78     34.92 o 
   1   7   4      167.56      266.92     53.91 o 
   2   7   4      338.26      270.14     41.32 o 
   3   7   4      331.18      308.58     52.35 o 
   4   7   4       55.83      -14.38     30.20 o 
   5   7   4        0.46       40.06     36.11 o 
   6   7   4       13.13       -0.68     35.85 o 
   7   7   4        0.68      -61.63     41.09 o 
  -5   8   4       64.65        9.96     46.26 o 
  -4   8   4        7.03        0.26     43.82 o 
  -3   8   4      126.26      205.21     55.41 o 
  -2   8   4        0.45       44.59     45.30 o 
  -1   8   4      183.19      181.55     44.71 o 
   0   8   4       11.80      -68.87     45.91 o 
   1   8   4        2.12        6.71     69.16 o 
   2   8   4        3.22       30.21     49.27 o 
   3   8   4       90.63      121.27     57.96 o 
   4   8   4       32.29       94.82     49.73 o 
   5   8   4        1.09       46.63     38.74 o 
   0   9   4        4.74      -60.39     52.77 o 
 -11   0   5       48.91       25.85     53.36 o 
  -9   0   5      120.28      124.42     37.83 o 
  -7   0   5     2679.34     2390.06     68.57 o 
  -5   0   5     7525.59     8149.08    134.70 o 
  -3   0   5     3983.18     4321.24     73.86 o 
  -1   0   5    10130.51    10188.66    175.28 o 
   1   0   5    30056.96    29907.51    670.95 o 
   3   0   5     2624.85     2479.38     68.25 o 
   5   0   5     3047.57     3549.19    100.19 o 
   7   0   5       52.93       19.81     24.72 o 
   9   0   5      224.04      236.71     44.89 o 
  11   0   5      227.15      299.62     85.03 o 
 -11   1   5      226.71      303.49     87.02 o 
 -10   1   5      271.16      293.64     41.81 o 
  -9   1   5      648.94      748.32     51.58 o 
  -8   1   5      179.66      241.01     33.18 o 
  -7   1   5     1274.24     1159.46     42.39 o 
  -6   1   5       70.97       67.65     15.87 o 
  -5   1   5       52.76       59.75     13.93 o 
  -4   1   5       23.92       29.95     10.06 o 
  -3   1   5     7370.50     6748.28     93.40 o 
  -2   1   5    10244.02     9480.15    117.91 o 
  -1   1   5    11333.34    11734.84    126.81 o 
   0   1   5     1911.26     1909.60     39.73 o 
   1   1   5     6292.01     5732.85     91.31 o 
   2   1   5     7348.70     6994.13    114.80 o 
   3   1   5        7.42        3.36     12.76 o 
   4   1   5      193.45      411.22     98.45 o 
   5   1   5     1035.02      918.91     53.13 o 
   6   1   5      148.05       79.71     27.12 o 
   7   1   5      744.90      740.68     74.74 o 
   8   1   5      270.63      300.34     38.16 o 
   9   1   5      138.59      131.66     47.95 o 
  10   1   5       47.89       44.28     27.41 o 
  11   1   5        6.81       33.61     31.59 o 
 -11   2   5       25.92      -24.03     64.18 o 
 -10   2   5        0.30       -4.66     41.94 o 
  -9   2   5       25.47       85.14     38.57 o 
  -8   2   5      284.77      291.36     36.80 o 
  -7   2   5      375.05      357.07     63.67 o 
  -6   2   5     3119.06     3094.71     55.58 o 
  -5   2   5      627.53      699.54     26.97 o 
  -4   2   5     2095.63     2266.09     46.25 o 
  -3   2   5      118.93      121.89     18.61 o 
  -2   2   5     2939.30     2841.48     78.00 o 
  -1   2   5     2050.49     2179.98     35.04 o 
   0   2   5       66.85       63.03     12.72 o 
   1   2   5      979.66     1101.46     30.28 o 
   2   2   5     6316.98     6415.25     96.50 o 
   3   2   5      843.12      820.12     31.80 o 
   4   2   5     3640.76     3391.79     80.74 o 
   5   2   5      153.93      119.78     23.56 o 
   6   2   5      883.70      981.53     56.22 o 
   7   2   5       21.59       32.72     39.27 o 
   8   2   5       71.10       24.05     46.61 o 
   9   2   5      124.02      137.14     36.40 o 
  10   2   5      272.43      386.18    121.11 o 
  11   2   5       30.75       21.91     38.09 o 
 -10   3   5      317.59      371.02     62.19 o 
  -9   3   5      170.56      147.06     44.77 o 
  -8   3   5     1007.25      947.93     74.42 o 
  -7   3   5      232.86      310.66     73.98 o 
  -6   3   5      248.32      189.39     29.30 o 
  -5   3   5      143.47      230.89     30.52 o 
  -4   3   5     1326.41     1178.64     39.29 o 
  -3   3   5      655.02      680.51     30.41 o 
  -2   3   5     4234.46     4135.20    184.87 o 
  -1   3   5      118.26      204.12     15.00 o 
   0   3   5     7302.44     6831.37     98.03 o 
   1   3   5     1069.76     1060.51     32.48 o 
   2   3   5      832.48      804.48     31.32 o 
   3   3   5       33.64      106.00     19.12 o 
   4   3   5     1033.63      935.57     46.90 o 
   5   3   5       10.10       -1.76     16.68 o 
   6   3   5     1263.95     1316.65     94.26 o 
   7   3   5        0.80       -7.71     31.25 o 
   8   3   5      363.51      498.35     83.16 o 
   9   3   5       54.92       63.35     47.63 o 
  10   3   5       72.83       91.55    110.76 o 
 -10   4   5       12.81       -0.06    107.18 o 
  -9   4   5      110.48       74.29     44.99 o 
  -8   4   5      524.64      593.79    114.01 o 
  -7   4   5       57.43       81.68     45.39 o 
  -6   4   5      368.81      416.85     52.49 o 
  -5   4   5      706.07      758.35     47.08 o 
  -4   4   5      112.93       71.13     29.01 o 
  -3   4   5      711.81      642.92     64.80 o 
  -2   4   5        6.96       54.19     17.54 o 
  -1   4   5     1136.03     1041.48     33.58 o 
   0   4   5       33.82       76.88     16.83 o 
   1   4   5     1477.33     1343.44     46.69 o 
   2   4   5     1394.25     1316.17     42.15 o 
   3   4   5     2268.09     2312.34     59.21 o 
   4   4   5      564.28      562.61     36.15 o 
   5   4   5     1192.81     1050.84     48.58 o 
   6   4   5        9.52      -19.05     23.62 o 
   7   4   5      266.22      295.07     53.65 o 
   8   4   5        3.95      -18.45     35.36 o 
   9   4   5       54.19        4.32     53.47 o 
  10   4   5      140.65      187.58     61.33 o 
  -9   5   5       26.08       21.66     43.00 o 
  -8   5   5       19.00       62.99     44.63 o 
  -7   5   5       99.95       49.25     66.94 o 
  -6   5   5       13.47       41.55     36.50 o 
  -5   5   5       58.48       93.66     36.83 o 
  -4   5   5      271.12      236.35     43.07 o 
  -3   5   5      549.84      457.25     46.02 o 
  -2   5   5        3.17       33.13     22.46 o 
  -1   5   5     1722.24     1750.96     67.99 o 
   0   5   5     1072.89     1077.01     55.58 o 
   1   5   5     1327.03     1342.07     45.99 o 
   2   5   5      105.02      155.82     23.32 o 
   3   5   5       22.95       25.00     19.20 o 
   4   5   5        0.20       21.68     25.34 o 
   5   5   5      446.33      407.83     46.55 o 
   6   5   5        2.89        8.98     28.58 o 
   7   5   5      588.71      661.93     85.17 o 
   8   5   5       34.53       35.41     42.30 o 
   9   5   5       85.81       14.97     46.41 o 
  -8   6   5       10.60       76.47     48.64 o 
  -7   6   5       54.70       62.10     46.73 o 
  -6   6   5        1.90      -25.77     36.71 o 
  -5   6   5       73.38      130.67     95.96 o 
  -4   6   5      306.48      304.90     50.60 o 
  -3   6   5       71.83       94.72     31.78 o 
  -2   6   5        6.33       44.85     28.27 o 
  -1   6   5       99.39      128.15     30.23 o 
   0   6   5      144.24      103.65     30.06 o 
   1   6   5       69.66       62.35     22.68 o 
   2   6   5       58.24       74.82     28.94 o 
   3   6   5     1088.29     1048.23    108.13 o 
   4   6   5      264.37      281.84     42.38 o 
   5   6   5      343.23      392.71     50.11 o 
   6   6   5       93.82       19.94     36.72 o 
   7   6   5        0.99       51.79     38.42 o 
   8   6   5       57.97      121.16     52.97 o 
  -7   7   5        1.25       53.19     48.68 o 
  -6   7   5       12.22       35.46     57.74 o 
  -5   7   5       19.47       54.51     43.41 o 
  -4   7   5       78.82       94.71     46.08 o 
  -3   7   5        7.62       -7.00     36.30 o 
  -2   7   5      172.50      218.58     43.49 o 
  -1   7   5       77.46      103.32     35.30 o 
   0   7   5      457.53      384.25     45.08 o 
   1   7   5       54.82       62.62     32.72 o 
   2   7   5        2.90       -5.37     27.74 o 
   3   7   5        7.41       -9.32     31.12 o 
   4   7   5        0.96       26.53     33.38 o 
   5   7   5       23.29       50.12     35.63 o 
   6   7   5       80.34      113.32     42.29 o 
   7   7   5       60.23       23.31     49.55 o 
  -5   8   5        1.05      -21.78     44.96 o 
  -4   8   5       55.93       47.26     58.54 o 
  -3   8   5       10.82       69.13     46.55 o 
  -2   8   5        0.18      -49.31     38.39 o 
  -1   8   5        2.10       36.04     36.46 o 
   0   8   5        4.06       59.22     52.75 o 
   1   8   5        2.82      -63.21     43.34 o 
   2   8   5       68.51       85.71     53.25 o 
   3   8   5        0.01       -9.26     49.47 o 
   4   8   5      391.67      345.28     56.82 o 
   5   8   5       25.68       33.12     41.00 o 
 -10   0   6      467.47      549.65     91.25 o 
  -8   0   6     1495.27     1612.43     60.66 o 
  -6   0   6     1317.74     1211.46     44.96 o 
  -4   0   6        1.65       -0.11      9.28 o 
  -2   0   6     6855.09     6723.26    129.27 o 
   0   0   6     3605.10     3099.95     74.26 o 
   2   0   6     8642.95     8914.13    238.64 o 
   4   0   6      118.44      101.39     31.01 o 
   6   0   6     1264.62     1051.87     60.64 o 
   8   0   6      892.23     1089.32     74.87 o 
  10   0   6      204.43      269.55     73.81 o 
 -11   1   6      137.35      218.23     75.40 o 
 -10   1   6      103.77      119.95     35.62 o 
  -9   1   6      134.62      158.88     27.54 o 
  -8   1   6      135.08      103.09     23.13 o 
  -7   1   6       14.82       55.01     14.79 o 
  -6   1   6     1453.41     1536.36     44.39 o 
  -5   1   6     2748.70     2787.25     61.96 o 
  -4   1   6     3166.21     2921.63     54.11 o 
  -3   1   6     1390.00     1428.62     31.94 o 
  -2   1   6    14843.21    13917.96    150.46 o 
  -1   1   6     2256.79     2096.85     34.98 o 
   0   1   6      634.89      652.68     23.85 o 
   1   1   6      639.91      549.10     20.75 o 
   2   1   6     2655.77     2691.35     51.61 o 
   3   1   6     1098.98     1043.70     44.04 o 
   4   1   6     2897.76     2769.67     82.68 o 
   5   1   6     1737.70     1854.73     59.88 o 
   6   1   6     1382.90     1216.03     52.83 o 
   7   1   6      122.87      131.12     28.43 o 
   8   1   6        6.61        8.94     29.62 o 
   9   1   6       45.99       34.46     42.28 o 
  10   1   6       87.45       55.44     26.45 o 
  11   1   6       28.89       47.22     33.41 o 
 -11   2   6       37.33       40.63     58.43 o 
 -10   2   6      162.44      156.45     44.78 o 
  -9   2   6     1031.06     1223.17     80.44 o 
  -8   2   6      177.83      116.33     28.62 o 
  -7   2   6     2022.42     1800.08     65.32 o 
  -6   2   6      414.80      462.27     74.91 o 
  -5   2   6      471.43      630.54     25.88 o 
  -4   2   6        2.40       26.23      7.26 o 
  -3   2   6     1391.59     1437.22     46.43 o 
  -2   2   6     1877.74     2083.11     54.69 o 
  -1   2   6    12485.27    12388.64    252.88 o 
   0   2   6     5807.20     5543.18     69.72 o 
   1   2   6    12632.82    12190.59    154.97 o 
   2   2   6      679.47      722.82     28.45 o 
   3   2   6     1399.70     1389.94     41.12 o 
   4   2   6      490.29      462.02     30.23 o 
   5   2   6      220.20      155.13     26.12 o 
   6   2   6        1.01        3.10     19.52 o 
   7   2   6      905.83     1007.29     58.22 o 
   8   2   6       88.31       60.86     31.05 o 
   9   2   6      313.97      246.49     33.64 o 
  10   2   6      101.96       56.21     42.89 o 
 -10   3   6       43.38       22.96     41.21 o 
  -9   3   6        0.91       81.35     40.03 o 
  -8   3   6       33.79       75.24     37.07 o 
  -7   3   6     1032.76      999.66     69.29 o 
  -6   3   6      779.48      762.32     48.35 o 
  -5   3   6     2806.10     2940.23     81.83 o 
  -4   3   6      460.60      452.94     27.17 o 
  -3   3   6     4530.12     3551.44    103.40 o 
  -2   3   6      987.97      918.30     35.52 o 
  -1   3   6     1135.25     1089.16     29.08 o 
   0   3   6      427.68      521.71     23.43 o 
   1   3   6      432.82      537.84     25.71 o 
   2   3   6       51.83      134.25     17.96 o 
   3   3   6     2397.07     2042.86     54.28 o 
   4   3   6       60.61       51.44     20.68 o 
   5   3   6     1423.64     1396.71     57.82 o 
   6   3   6      459.49      403.04     41.13 o 
   7   3   6      168.12      257.70     38.62 o 
   8   3   6        7.29        3.21     39.01 o 
   9   3   6        0.27       27.30     44.33 o 
  10   3   6        3.77       10.34     45.75 o 
 -10   4   6       63.62      141.76     99.69 o 
  -9   4   6       41.06       90.99     54.24 o 
  -8   4   6      841.35      829.86     76.05 o 
  -7   4   6      777.07      916.64     79.80 o 
  -6   4   6      382.32      375.15     71.03 o 
  -5   4   6       85.75      180.25     30.14 o 
  -4   4   6       25.53        4.84     18.55 o 
  -3   4   6     1135.74     1225.07     59.69 o 
  -2   4   6      917.91      989.31     30.11 o 
  -1   4   6      242.53      288.39     40.81 o 
   0   4   6     7384.04     7255.66    110.91 o 
   1   4   6       52.88       72.08     18.10 o 
   2   4   6      303.14      396.62     27.84 o 
   3   4   6      133.39      211.65     24.30 o 
   4   4   6        3.93       -3.80     20.80 o 
   5   4   6      142.38      117.30     25.84 o 
   6   4   6      162.05      131.22     28.91 o 
   7   4   6        3.07       -8.61     33.02 o 
   8   4   6      129.84      136.88     48.43 o 
   9   4   6       82.11       74.05     48.10 o 
  10   4   6       12.06      -35.99     40.31 o 
  -9   5   6       41.31       90.54     77.53 o 
  -8   5   6       79.59       57.12     57.97 o 
  -7   5   6       76.92       44.07     41.09 o 
  -6   5   6      382.76      453.01     62.20 o 
  -5   5   6        8.84       -3.26     44.50 o 
  -4   5   6     1222.74     1102.60     73.42 o 
  -3   5   6        7.85        0.07     21.58 o 
  -2   5   6      414.72      445.22     38.95 o 
  -1   5   6       46.67       64.19     17.42 o 
   0   5   6       92.38      195.31     22.91 o 
   1   5   6      123.64      213.03     24.98 o 
   2   5   6      204.70      210.82     25.65 o 
   3   5   6      255.42      271.98     28.97 o 
   4   5   6      679.99      741.52     42.50 o 
   5   5   6      114.41      107.04     51.24 o 
   6   5   6      145.60      145.29     39.76 o 
   7   5   6       52.47      -24.97     35.13 o 
   8   5   6       31.66      -26.22     45.42 o 
   9   5   6        0.17      -27.19     40.96 o 
  -8   6   6      334.33      370.32    101.52 o 
  -7   6   6       59.49       43.58     44.93 o 
  -6   6   6      211.47      193.53     52.08 o 
  -5   6   6        2.27       14.06     37.30 o 
  -4   6   6      109.81      136.63     42.30 o 
  -3   6   6      147.36      202.36     47.74 o 
  -2   6   6      466.44      489.46     46.08 o 
  -1   6   6      152.59      135.34     33.08 o 
   0   6   6      636.90      708.97    106.57 o 
   1   6   6      203.74      223.46     36.13 o 
   2   6   6       74.42      109.00     25.09 o 
   3   6   6      127.88      132.54     36.76 o 
   4   6   6       14.12       -5.94     37.09 o 
   5   6   6      343.42      270.21     59.35 o 
   6   6   6       26.11      -11.91     36.64 o 
   7   6   6       44.20      -27.28     33.57 o 
   8   6   6      106.27      165.84     55.93 o 
  -7   7   6       86.64      128.91     55.35 o 
  -6   7   6       25.85       34.02     47.47 o 
  -5   7   6       61.34       19.60     40.19 o 
  -4   7   6       99.38       86.79     46.32 o 
  -3   7   6      152.94      131.85     47.17 o 
  -2   7   6       13.96       43.09     51.31 o 
  -1   7   6       36.71       48.42     31.87 o 
   0   7   6        3.24       91.50     33.07 o 
   1   7   6       10.59       -8.02     30.15 o 
   2   7   6       40.40       93.13     34.04 o 
   3   7   6       69.30       94.86     37.01 o 
   4   7   6       17.78       28.95     34.33 o 
   5   7   6      169.91      160.79     94.84 o 
   6   7   6       15.26      -45.86     33.99 o 
  -5   8   6        1.02      -56.15     41.94 o 
  -4   8   6        0.21       12.04     42.55 o 
  -3   8   6       11.45       37.03     44.59 o 
  -2   8   6       23.61      -10.65     43.60 o 
  -1   8   6      288.54      286.07     56.82 o 
   0   8   6        3.01       27.62     51.53 o 
   1   8   6       88.13       44.05     51.56 o 
   2   8   6        2.02      -21.77     46.46 o 
   3   8   6       36.47       11.64     48.38 o 
   4   8   6        9.04       -2.12     35.41 o 
 -11   0   7      599.97      798.33    116.78 o 
  -9   0   7      710.47      738.15     94.75 o 
  -7   0   7        5.31       40.04     34.26 o 
  -5   0   7     3470.84     3043.05     68.46 o 
  -3   0   7     5874.97     5363.58    115.18 o 
  -1   0   7    21304.29    21953.86    361.63 o 
   1   0   7     5119.79     4838.98    148.05 o 
   3   0   7     4215.73     3982.83    141.91 o 
   5   0   7     1693.00     1343.45     66.45 o 
   7   0   7     2664.88     2646.08    110.62 o 
   9   0   7      369.12      382.92     81.68 o 
  11   0   7        4.12        3.87     55.98 o 
 -11   1   7        0.24      104.55     59.51 o 
 -10   1   7      139.42      112.15     35.12 o 
  -9   1   7      358.35      367.43     36.05 o 
  -8   1   7     2083.42     1921.32     63.68 o 
  -7   1   7     1998.16     1914.98     49.11 o 
  -6   1   7     3570.36     3579.88     57.53 o 
  -5   1   7     2531.68     2554.72     51.92 o 
  -4   1   7     1943.77     1909.56     38.77 o 
  -3   1   7       16.58       18.77      9.41 o 
  -2   1   7       27.89       22.75      7.99 o 
  -1   1   7     2228.25     2013.20     35.77 o 
   0   1   7     3908.53     4003.57     56.70 o 
   1   1   7     2970.26     3239.66     67.02 o 
   2   1   7      818.11      829.70     28.10 o 
   3   1   7     4064.53     3666.80     98.30 o 
   4   1   7      391.45      505.17     51.56 o 
   5   1   7      166.88      196.00     26.60 o 
   6   1   7       23.28      -11.60     17.40 o 
   7   1   7      122.67      165.12     44.52 o 
   8   1   7       25.20       28.17     27.61 o 
   9   1   7      135.83      162.85     35.12 o 
  10   1   7       32.48        3.55     28.69 o 
  11   1   7      138.91      143.58     40.31 o 
 -11   2   7       41.97        9.05     46.97 o 
 -10   2   7      269.12      370.56    133.41 o 
  -9   2   7      152.76      179.74    109.69 o 
  -8   2   7        5.82       36.14     24.14 o 
  -7   2   7      542.08      614.42     43.52 o 
  -6   2   7      195.43      190.89     27.41 o 
  -5   2   7      933.59      920.76     35.55 o 
  -4   2   7     5751.41     5366.24    116.33 o 
  -3   2   7      209.93      292.24     26.22 o 
  -2   2   7     8656.69     8653.11    143.38 o 
  -1   2   7      155.01      177.86     12.76 o 
   0   2   7      273.43      295.58     15.97 o 
   1   2   7       25.73       80.33     12.40 o 
   2   2   7      526.10      410.09     35.01 o 
   3   2   7      198.98      284.94     32.14 o 
   4   2   7     3593.89     3730.34    161.92 o 
   5   2   7     1217.29     1335.00     66.37 o 
   6   2   7     1537.00     1445.83     62.53 o 
   7   2   7      446.46      561.37     69.30 o 
   8   2   7      226.61      325.92     35.23 o 
   9   2   7        1.21       34.86     27.67 o 
  10   2   7       13.11      -14.48     58.43 o 
 -10   3   7       18.39       26.66     41.14 o 
  -9   3   7       45.85       62.26     58.34 o 
  -8   3   7       32.74        3.79     65.83 o 
  -7   3   7      119.60      142.46     29.89 o 
  -6   3   7      990.56     1125.57     61.41 o 
  -5   3   7       33.70       70.74     24.52 o 
  -4   3   7      838.68      808.56     39.47 o 
  -3   3   7       28.18       91.33     22.81 o 
  -2   3   7      517.08      558.65     29.46 o 
  -1   3   7       78.78      132.99     12.14 o 
   0   3   7     2470.00     2528.78     50.99 o 
   1   3   7       21.44       29.01     16.07 o 
   2   3   7     3710.02     3656.75     71.99 o 
   3   3   7      689.41      641.61     41.85 o 
   4   3   7     1973.49     1605.96     83.04 o 
   5   3   7        4.87       -6.57     33.14 o 
   6   3   7        2.37       -0.46     21.68 o 
   7   3   7       78.71       66.45     35.38 o 
   8   3   7      500.96      478.52     52.17 o 
   9   3   7        0.76       21.90     41.47 o 
  10   3   7      112.68      129.52     61.44 o 
 -10   4   7      193.78      259.04    178.68 o 
  -9   4   7        5.47        6.59     37.94 o 
  -8   4   7        3.72      113.42     43.48 o 
  -7   4   7       88.48      -17.24     46.50 o 
  -6   4   7      147.47       95.56     35.99 o 
  -5   4   7      592.65      634.95     46.42 o 
  -4   4   7       66.14       26.01     21.77 o 
  -3   4   7     3517.42     3508.93     83.96 o 
  -2   4   7     2115.69     2190.71     92.25 o 
  -1   4   7      414.38      401.73     23.17 o 
   0   4   7     2394.63     2289.32     64.18 o 
   1   4   7      859.47     1141.71     50.28 o 
   2   4   7      990.93      999.51     39.78 o 
   3   4   7      673.02      652.17     37.11 o 
   4   4   7      227.06      239.04     28.50 o 
   5   4   7     1359.35     1372.87     74.55 o 
   6   4   7     2011.48     2011.18     68.50 o 
   7   4   7       15.07       25.85     47.27 o 
   8   4   7      267.76      161.75     49.61 o 
   9   4   7       40.17       82.29     50.41 o 
  -9   5   7        9.01       32.60     49.17 o 
  -8   5   7        5.66       77.02     84.19 o 
  -7   5   7      281.78      296.99     93.86 o 
  -6   5   7       13.27      -14.04     38.55 o 
  -5   5   7      814.27      817.78     68.90 o 
  -4   5   7      627.52      791.58     89.56 o 
  -3   5   7      148.03      119.22     36.92 o 
  -2   5   7        8.78       37.39     36.22 o 
  -1   5   7      158.69      147.09     35.73 o 
   0   5   7      244.42      229.26     30.84 o 
   1   5   7     3469.98     3350.75     74.09 o 
   2   5   7       14.64       31.32     19.69 o 
   3   5   7      822.14      854.88     43.82 o 
   4   5   7      142.45      140.43     26.34 o 
   5   5   7       33.14      -34.51     25.51 o 
   6   5   7        0.00       33.27     30.79 o 
   7   5   7       67.86       89.26    151.62 o 
   8   5   7        0.10       18.01     41.83 o 
   9   5   7      106.04      165.11     57.63 o 
  -8   6   7       14.78      -36.54     65.81 o 
  -7   6   7        6.21       -4.61     40.59 o 
  -6   6   7       15.16       51.65     42.50 o 
  -5   6   7        3.44       35.48     36.39 o 
  -4   6   7      254.67      288.67     57.44 o 
  -3   6   7      169.27      209.06     47.66 o 
  -2   6   7      312.29      269.45     38.32 o 
  -1   6   7      753.75      716.50     50.52 o 
   0   6   7      597.93      554.43     46.61 o 
   1   6   7      695.03      642.91     39.57 o 
   2   6   7      572.63      515.89     38.47 o 
   3   6   7      166.61      178.19     30.70 o 
   4   6   7      344.84      400.81     46.77 o 
   5   6   7     1000.90     1146.11     72.09 o 
   6   6   7       34.09       27.86     35.78 o 
   7   6   7       72.11       78.30     39.72 o 
   8   6   7        4.96       41.49     51.98 o 
  -7   7   7       46.18       48.73     61.47 o 
  -6   7   7      118.72       35.54     47.75 o 
  -5   7   7       54.73        6.30     40.06 o 
  -4   7   7       28.31        9.90     86.67 o 
  -3   7   7       66.12      115.57     45.83 o 
  -2   7   7       19.94      -22.47     37.53 o 
  -1   7   7        7.66      -14.68     29.04 o 
   0   7   7      176.42      206.20     39.07 o 
   1   7   7      109.66      112.63     45.61 o 
   2   7   7      273.24      171.90     60.31 o 
   3   7   7        5.02      -20.39     29.88 o 
   4   7   7        4.45       43.65     38.97 o 
   5   7   7       58.48       30.13     36.12 o 
   6   7   7        2.03      -12.21     38.26 o 
  -5   8   7        4.29       17.54     70.58 o 
  -4   8   7       32.72       19.19     55.89 o 
  -3   8   7       18.04       16.17     44.82 o 
  -2   8   7       13.37       -8.61     43.85 o 
  -1   8   7        0.92       16.59     42.13 o 
   0   8   7       58.37      105.31     52.36 o 
   1   8   7       22.51       19.40     52.42 o 
   2   8   7        0.36       -4.75     48.80 o 
   3   8   7       32.47       18.25     49.99 o 
   4   8   7      220.16      236.04     66.30 o 
 -10   0   8       10.94       -4.67     44.59 o 
  -8   0   8      638.15      670.71     56.95 o 
  -6   0   8     8699.26     8772.80    149.75 o 
  -4   0   8     3456.60     3007.04     79.58 o 
  -2   0   8      628.81      869.69     85.76 o 
   0   0   8    16899.64    18188.32    270.48 o 
   2   0   8     5671.68     4695.80    154.86 o 
   4   0   8    13009.39    12621.52    350.75 o 
   6   0   8     1052.63      842.22     85.89 o 
   8   0   8      167.19       88.90     46.41 o 
  10   0   8      320.97      298.84     83.50 o 
 -11   1   8      164.66      125.18     67.77 o 
 -10   1   8      345.31      356.67     46.85 o 
  -9   1   8       73.54       59.54     28.99 o 
  -8   1   8      617.79      662.58     40.86 o 
  -7   1   8      275.51      371.97     30.27 o 
  -6   1   8      648.34      798.37     26.22 o 
  -5   1   8      592.93      521.18     20.03 o 
  -4   1   8      376.93      404.87     19.65 o 
  -3   1   8     4567.23     4609.80     65.40 o 
  -2   1   8     6874.43     6740.46     85.43 o 
  -1   1   8     4320.85     4133.01     59.72 o 
   0   1   8     9160.30     8676.31    105.08 o 
   1   1   8      707.52      779.07     28.88 o 
   2   1   8      272.60      355.86     21.63 o 
   3   1   8        2.94       -9.53     12.08 o 
   4   1   8      406.13      399.02     31.94 o 
   5   1   8      155.34      141.00     24.74 o 
   6   1   8      451.25      484.48     40.74 o 
   7   1   8      808.80      960.03     56.87 o 
   8   1   8      258.69      283.12     40.87 o 
   9   1   8       86.27       47.29     42.15 o 
  10   1   8       22.49       32.45     32.48 o 
 -11   2   8       80.52      116.18     48.55 o 
 -10   2   8        0.13      -13.03     39.26 o 
  -9   2   8        3.56       21.93     22.50 o 
  -8   2   8       22.02       16.20     20.94 o 
  -7   2   8     2573.85     2799.23     82.83 o 
  -6   2   8      519.36      507.79     42.20 o 
  -5   2   8     2861.59     2574.43     71.78 o 
  -4   2   8      703.71      679.62     30.61 o 
  -3   2   8      239.74      243.69     25.35 o 
  -2   2   8       76.67       84.84     10.45 o 
  -1   2   8      439.14      437.44     18.61 o 
   0   2   8      741.59      610.21     19.64 o 
   1   2   8     3231.56     3289.00     53.45 o 
   2   2   8     3440.48     3710.50     62.22 o 
   3   2   8     2289.13     1925.26     60.53 o 
   4   2   8        4.66      -11.71     18.42 o 
   5   2   8     1448.04     1416.08    155.11 o 
   6   2   8        1.03       -5.77     19.20 o 
   7   2   8      531.83      660.64     46.35 o 
   8   2   8      156.56      145.47     36.12 o 
   9   2   8       56.10      106.06     32.25 o 
  10   2   8        8.64        3.65     35.48 o 
 -10   3   8       98.53       70.81     43.17 o 
  -9   3   8     1468.80     1529.35     90.52 o 
  -8   3   8      242.98      226.20     53.17 o 
  -7   3   8      681.56      623.96     48.58 o 
  -6   3   8        2.48       37.32     23.80 o 
  -5   3   8      107.35      110.22     26.50 o 
  -4   3   8        6.84       35.36     21.01 o 
  -3   3   8       82.52      111.88     17.52 o 
  -2   3   8      346.35      361.73     25.36 o 
  -1   3   8     6767.64     6120.55     98.10 o 
   0   3   8     1298.14     1179.14     35.06 o 
   1   3   8     2957.29     3125.36     52.50 o 
   2   3   8      995.86      910.70     36.93 o 
   3   3   8       53.43       80.88     19.32 o 
   4   3   8        7.33       49.86     20.73 o 
   5   3   8      445.04      523.72     38.47 o 
   6   3   8       16.77       61.71     27.04 o 
   7   3   8      252.51      296.32     42.65 o 
   8   3   8      182.96      191.41     53.79 o 
   9   3   8      135.48       55.63     36.24 o 
  10   3   8        4.89       44.24     45.44 o 
 -10   4   8       70.42      115.76     48.04 o 
  -9   4   8       12.70        9.11     37.77 o 
  -8   4   8      396.17      376.87     60.10 o 
  -7   4   8      363.09      364.94     56.45 o 
  -6   4   8      622.26      584.87     48.81 o 
  -5   4   8     1438.69     1386.80     63.72 o 
  -4   4   8      101.05       82.25     40.72 o 
  -3   4   8       88.58      177.32     48.44 o 
  -2   4   8      307.95      401.38     32.92 o 
  -1   4   8       37.47       52.69     13.69 o 
   0   4   8     1782.92     1855.49     56.90 o 
   1   4   8     3670.09     3948.26     65.25 o 
   2   4   8      864.30      690.66     36.08 o 
   3   4   8     2438.01     2275.60     62.39 o 
   4   4   8      318.01      373.68     41.99 o 
   5   4   8       74.11       97.82     25.84 o 
   6   4   8      976.78      935.18     52.88 o 
   7   4   8       56.23        8.63     37.95 o 
   8   4   8       15.30       48.85     42.82 o 
   9   4   8       46.68      -15.63     87.42 o 
  -9   5   8       55.33       36.36     46.12 o 
  -8   5   8      355.92      269.12     59.00 o 
  -7   5   8      102.55       47.15     44.36 o 
  -6   5   8       12.68       49.89     39.74 o 
  -5   5   8      152.26      201.55     45.49 o 
  -4   5   8      128.20      174.92     41.25 o 
  -3   5   8      218.14      236.55     43.99 o 
  -2   5   8     1211.23     1225.75     54.93 o 
  -1   5   8       71.35       56.84     23.60 o 
   0   5   8      126.26      143.84     23.56 o 
   1   5   8      117.25      134.37     22.67 o 
   2   5   8      143.73      130.66     23.65 o 
   3   5   8        0.02       34.01     20.89 o 
   4   5   8        1.21        3.93     35.11 o 
   5   5   8       16.28       30.05     24.68 o 
   6   5   8      565.04      574.87     56.84 o 
   7   5   8       16.87       26.76     42.76 o 
   8   5   8       91.30      122.17     64.09 o 
   9   5   8        1.11      -27.81     47.53 o 
  -8   6   8       40.53       35.85     48.16 o 
  -7   6   8       53.61       56.33     44.03 o 
  -6   6   8      328.22      312.99     59.44 o 
  -5   6   8      121.08      142.15     46.28 o 
  -4   6   8      557.79      547.28    165.40 o 
  -3   6   8      115.91       25.80     43.14 o 
  -2   6   8       10.42       13.68     52.25 o 
  -1   6   8      177.09      255.75     37.94 o 
   0   6   8      106.58      125.05     52.76 o 
   1   6   8     1092.32     1080.84     48.13 o 
   2   6   8      322.97      327.52     33.94 o 
   3   6   8      105.98      130.65     51.70 o 
   4   6   8      138.58      237.83     51.12 o 
   5   6   8      180.19      190.05     42.92 o 
   6   6   8      108.92      161.30     42.56 o 
   7   6   8       24.82       20.12     39.04 o 
   8   6   8        8.33       -6.57     45.77 o 
  -6   7   8        3.15       -8.40     42.12 o 
  -5   7   8        5.25        3.05     42.14 o 
  -4   7   8       26.81       53.34     43.92 o 
  -3   7   8      211.55      182.70     49.93 o 
  -2   7   8       48.40       83.59     45.03 o 
  -1   7   8       35.34       75.93     43.60 o 
   0   7   8        1.09       -2.07     31.86 o 
   1   7   8        1.77        5.80     30.53 o 
   2   7   8       64.56       82.49     59.65 o 
   3   7   8      144.30       88.56     52.89 o 
   4   7   8       53.22       24.50     34.24 o 
   5   7   8       42.59        9.85     36.64 o 
   6   7   8       12.83        7.92     37.98 o 
  -4   8   8       10.79       21.97     46.79 o 
  -3   8   8       60.90       38.58     67.06 o 
  -2   8   8       19.67      -10.16     42.05 o 
  -1   8   8        0.97      -15.62     42.10 o 
   0   8   8       20.48       17.86     58.20 o 
   1   8   8       24.12        8.07     48.82 o 
   2   8   8       84.90       26.54     50.30 o 
   3   8   8        3.46       47.10     69.08 o 
   4   8   8       16.95      -23.01     51.37 o 
 -11   0   9      195.03      254.17     74.89 o 
  -9   0   9     1121.73     1148.44    115.00 o 
  -7   0   9      132.54      130.34     33.31 o 
  -5   0   9      220.51      184.49     38.68 o 
  -3   0   9     3959.01     4486.28    106.24 o 
  -1   0   9     6197.20     5776.76    125.76 o 
   1   0   9     7748.97     8467.55    240.14 o 
   3   0   9     4774.41     4795.51    170.60 o 
   5   0   9     1377.87     1708.12    106.56 o 
   7   0   9      941.18      895.41     95.91 o 
   9   0   9      203.36      171.65     65.95 o 
 -11   1   9      135.46      142.20     69.14 o 
 -10   1   9       81.27       81.90     39.24 o 
  -9   1   9      187.76      155.46     34.52 o 
  -8   1   9      418.44      375.59     37.45 o 
  -7   1   9       34.25       57.62     18.70 o 
  -6   1   9       94.77       64.88     19.71 o 
  -5   1   9     2506.89     2245.79     40.18 o 
  -4   1   9       35.40       47.17     11.97 o 
  -3   1   9     6473.76     6723.06     88.17 o 
  -2   1   9      432.44      466.45     20.07 o 
  -1   1   9     2710.90     2616.22     45.91 o 
   0   1   9      286.39      313.37     23.66 o 
   1   1   9      862.47      787.06     28.56 o 
   2   1   9      335.27      307.26     31.68 o 
   3   1   9     2290.15     2151.53     65.40 o 
   4   1   9     1262.39     1148.80     46.78 o 
   5   1   9     1475.24     1263.58     52.93 o 
   6   1   9        9.22       45.68     21.78 o 
   7   1   9      357.47      454.52     45.22 o 
   8   1   9        0.33      -34.77     23.18 o 
   9   1   9        3.19       30.19     30.62 o 
  10   1   9        0.52        7.18     30.83 o 
 -10   2   9      350.21      425.91     90.73 o 
  -9   2   9      255.71      306.40     36.24 o 
  -8   2   9      249.02      219.16     38.36 o 
  -7   2   9        3.22       13.08     28.37 o 
  -6   2   9      827.68      865.01     48.82 o 
  -5   2   9      226.70      203.76     27.35 o 
  -4   2   9      170.22      199.45     15.04 o 
  -3   2   9     1032.24     1070.83     26.45 o 
  -2   2   9     5043.19     4774.47     69.42 o 
  -1   2   9     2606.87     2697.81     47.90 o 
   0   2   9     7425.81     7404.87     92.31 o 
   1   2   9      673.99      670.04     20.86 o 
   2   2   9    10647.03    10902.83    151.98 o 
   3   2   9     1574.98     1635.26     52.39 o 
   4   2   9      213.79      265.88     27.30 o 
   5   2   9        7.07        4.59     19.61 o 
   6   2   9      960.81     1142.67     59.25 o 
   7   2   9     2210.53     2202.57     81.88 o 
   8   2   9      578.68      525.17     46.56 o 
   9   2   9      178.63      180.31     36.22 o 
  10   2   9      265.96      310.35     94.02 o 
 -10   3   9      105.92      136.85     52.80 o 
  -9   3   9      312.25      300.78     54.87 o 
  -8   3   9      146.44      149.86     42.25 o 
  -7   3   9       21.79       90.34     29.20 o 
  -6   3   9     1440.04     1206.35     65.46 o 
  -5   3   9      257.07      223.55     45.91 o 
  -4   3   9     8406.97     7750.98    217.01 o 
  -3   3   9       17.67        9.52     27.98 o 
  -2   3   9     3380.82     3253.64     68.24 o 
  -1   3   9        4.37       58.17     10.96 o 
   0   3   9       78.30      101.75     11.46 o 
   1   3   9      940.51      952.96     24.01 o 
   2   3   9     1314.87     1271.65     43.38 o 
   3   3   9      228.43      346.94     29.27 o 
   4   3   9     1722.31     1816.56     56.78 o 
   5   3   9      138.18      107.98     25.02 o 
   6   3   9      728.52      641.26     51.11 o 
   7   3   9        5.28       -8.46     26.64 o 
   8   3   9       31.39       -2.48     24.88 o 
   9   3   9        1.39       33.59     37.79 o 
  10   3   9        9.58       75.33     67.32 o 
 -10   4   9       85.52      126.51     49.71 o 
  -9   4   9       35.40       44.87     40.07 o 
  -8   4   9      149.89      188.39     48.17 o 
  -7   4   9      480.15      520.25     60.92 o 
  -6   4   9       16.35       43.69     29.78 o 
  -5   4   9      580.97      588.09     49.42 o 
  -4   4   9      130.06      126.97     42.08 o 
  -3   4   9     1192.50     1046.69    117.77 o 
  -2   4   9      334.67      401.61     32.37 o 
  -1   4   9     1479.14     1377.01     32.91 o 
   0   4   9      478.91      561.42     31.45 o 
   1   4   9     1624.50     1651.04     60.97 o 
   2   4   9      442.05      533.98     33.36 o 
   3   4   9      422.02      421.57     33.50 o 
   4   4   9        1.62       21.08     20.80 o 
   5   4   9      446.04      395.38     38.81 o 
   6   4   9     1536.52     1515.07     80.90 o 
   7   4   9      265.14      287.41     74.90 o 
   8   4   9      207.68      217.33     58.59 o 
   9   4   9      221.15      173.60     90.99 o 
  -9   5   9       88.41       69.64     47.98 o 
  -8   5   9        0.12      -30.87     38.84 o 
  -7   5   9       16.06      -43.30     35.91 o 
  -6   5   9        6.43       25.82     36.42 o 
  -5   5   9      887.00      896.86     73.77 o 
  -4   5   9       42.73       -8.10     39.55 o 
  -3   5   9     1259.40     1274.29     77.58 o 
  -2   5   9        8.39       -5.27     27.53 o 
  -1   5   9      653.54      647.54     49.19 o 
   0   5   9      290.15      253.05     25.22 o 
   1   5   9       15.94       25.59     25.55 o 
   2   5   9        2.25       24.16     21.30 o 
   3   5   9      412.67      530.60     39.07 o 
   4   5   9       11.39       32.05     24.08 o 
   5   5   9       44.14       70.89     29.29 o 
   6   5   9       18.20       24.38     34.99 o 
   7   5   9       84.63      118.33     48.84 o 
   8   5   9        2.20      -11.92     43.53 o 
  -8   6   9       12.94       22.23     45.32 o 
  -7   6   9       99.71       23.18     45.95 o 
  -6   6   9       72.22       29.82     45.62 o 
  -5   6   9        0.79       10.91     38.61 o 
  -4   6   9        6.95      104.60     90.63 o 
  -3   6   9        4.53       18.37     63.75 o 
  -2   6   9      105.90      160.02     43.81 o 
  -1   6   9      524.72      468.00     44.89 o 
   0   6   9       25.35       10.68     27.47 o 
   1   6   9      877.15      858.86     75.81 o 
   2   6   9        5.67       26.53     22.18 o 
   3   6   9       60.03       44.22     25.71 o 
   4   6   9      131.59      152.86     39.11 o 
   5   6   9       78.95       14.69     38.69 o 
   6   6   9      105.87      185.82     45.29 o 
   7   6   9       66.80       18.59     41.71 o 
  -6   7   9       58.51       98.95     50.76 o 
  -5   7   9       94.79       97.73     49.35 o 
  -4   7   9       55.89      135.26     50.36 o 
  -3   7   9      126.47      180.74     82.24 o 
  -2   7   9      213.94      200.83     50.68 o 
  -1   7   9       87.32       26.26     53.22 o 
   0   7   9       88.90      100.78     34.79 o 
   1   7   9       77.57      114.82     37.06 o 
   2   7   9      123.07      133.43     39.11 o 
   3   7   9       17.88       40.55     32.59 o 
   4   7   9       11.98       11.72     33.81 o 
   5   7   9        1.01      -41.70     31.29 o 
   6   7   9       21.30       21.09     37.27 o 
  -4   8   9        1.86       68.40     48.31 o 
  -3   8   9        9.24       35.85     62.87 o 
  -2   8   9       72.17       96.66     50.67 o 
  -1   8   9        8.92      -18.29     43.22 o 
   0   8   9      208.13      224.56    124.01 o 
   1   8   9        0.12      -14.59     49.54 o 
   2   8   9      219.20      166.32     61.64 o 
   3   8   9       42.68        0.94     50.72 o 
   4   8   9        0.78       60.39    101.02 o 
 -10   0  10      540.14      678.98    102.31 o 
  -8   0  10      932.97      992.24    119.46 o 
  -6   0  10     1865.91     1723.68     56.62 o 
  -4   0  10     3569.85     3896.91     76.93 o 
  -2   0  10      155.77      135.25     22.02 o 
   0   0  10     4973.00     5685.09    102.85 o 
   2   0  10     1110.46     1157.51     72.88 o 
   4   0  10       39.63       41.74     35.53 o 
   6   0  10     3294.15     3834.93    179.76 o 
   8   0  10     3327.10     2898.09    172.44 o 
  10   0  10        0.75      123.46     67.14 o 
 -11   1  10       40.24      -44.70     50.45 o 
 -10   1  10        8.36       18.54     36.30 o 
  -9   1  10      117.47      120.03     47.08 o 
  -8   1  10     2091.73     2055.05     77.47 o 
  -7   1  10       65.08       70.64     20.02 o 
  -6   1  10     1822.34     1757.54     74.25 o 
  -5   1  10     3003.32     2744.33     58.95 o 
  -4   1  10     1078.55     1229.43     33.08 o 
  -3   1  10     5866.19     6230.05     84.76 o 
  -2   1  10        1.53       13.74     11.63 o 
  -1   1  10       41.62       58.87     11.63 o 
   0   1  10     2992.84     3004.86     53.27 o 
   1   1  10     1932.69     1700.58     43.39 o 
   2   1  10     1209.80      829.56     38.99 o 
   3   1  10     2850.04     2547.16     85.86 o 
   4   1  10      643.76      683.50     40.70 o 
   5   1  10      288.43      239.43     30.55 o 
   6   1  10       48.11       30.85     22.76 o 
   7   1  10        5.09       35.11     26.04 o 
   8   1  10       23.44      -13.83     25.74 o 
   9   1  10      150.38      217.51     41.83 o 
  10   1  10      185.06      322.90     67.89 o 
 -10   2  10       82.81       45.99     44.71 o 
  -9   2  10      546.57      586.80     54.88 o 
  -8   2  10      148.17      155.54     27.86 o 
  -7   2  10       27.30       15.77     19.55 o 
  -6   2  10      735.54      788.15     40.94 o 
  -5   2  10     1499.64     1582.28     69.19 o 
  -4   2  10      712.32      863.97     27.34 o 
  -3   2  10     1469.06     1223.28     37.91 o 
  -2   2  10       80.17       85.65     13.11 o 
  -1   2  10     2364.86     2266.74     44.73 o 
   0   2  10      349.06      413.06     18.86 o 
   1   2  10      714.47      615.76     27.53 o 
   2   2  10     1211.97     1333.16     42.25 o 
   3   2  10      674.25      688.15     35.93 o 
   4   2  10     1741.65     1800.96     62.54 o 
   5   2  10     2243.56     2232.44     74.17 o 
   6   2  10       91.03      138.25     31.02 o 
   7   2  10     3121.77     3096.01    152.89 o 
   8   2  10        0.64       26.18     26.30 o 
   9   2  10       31.86        5.57     28.18 o 
  10   2  10        4.20       -3.97     31.82 o 
 -10   3  10       34.68       15.47     46.77 o 
  -9   3  10      970.13      943.06     65.78 o 
  -8   3  10       42.24       18.26     27.27 o 
  -7   3  10     1976.09     1954.62     92.55 o 
  -6   3  10      290.73      308.81     38.38 o 
  -5   3  10      844.35      825.92     50.03 o 
  -4   3  10      566.66      707.18     63.80 o 
  -3   3  10       24.22       50.30     23.17 o 
  -2   3  10      144.34      183.82     15.92 o 
  -1   3  10     1533.11     1654.21     36.33 o 
   0   3  10        3.09       46.44     11.05 o 
   1   3  10     1009.05      810.97     25.42 o 
   2   3  10      240.35      240.41     21.72 o 
   3   3  10      976.47      827.37     32.11 o 
   4   3  10       33.68       58.72     21.02 o 
   5   3  10      199.90      220.84     27.19 o 
   6   3  10      291.19      219.23     29.38 o 
   7   3  10       63.48       57.27     27.96 o 
   8   3  10       51.20       59.09     33.79 o 
   9   3  10       50.75      113.01     43.36 o 
  10   3  10        6.40      -17.08     39.88 o 
  -9   4  10       39.90       20.06     41.46 o 
  -8   4  10       51.78       38.19     36.57 o 
  -7   4  10        0.67       36.86     38.00 o 
  -6   4  10       73.56      104.49     31.83 o 
  -5   4  10      462.51      587.93     49.07 o 
  -4   4  10      453.48      442.00     52.21 o 
  -3   4  10     1138.13     1181.46    100.26 o 
  -2   4  10      677.40      678.52     37.87 o 
  -1   4  10      146.01      222.48     28.86 o 
   0   4  10      189.61      180.18     17.27 o 
   1   4  10       15.27       11.10     15.48 o 
   2   4  10      288.34      368.48     37.58 o 
   3   4  10      287.12      349.06     43.33 o 
   4   4  10      580.89      577.24     40.75 o 
   5   4  10        5.43       12.23     24.24 o 
   6   4  10      622.55      679.58     50.16 o 
   7   4  10       26.90       14.30     32.39 o 
   8   4  10       30.84        9.61     32.99 o 
   9   4  10       36.61       97.14     79.77 o 
  -9   5  10        9.43       75.15     63.84 o 
  -8   5  10      366.35      389.19     65.30 o 
  -7   5  10       44.86       65.86     57.74 o 
  -6   5  10      849.17      881.23     77.59 o 
  -5   5  10      116.77      174.89     51.14 o 
  -4   5  10      482.13      436.73     56.27 o 
  -3   5  10        3.32       13.87     34.37 o 
  -2   5  10        6.03       -3.02     59.88 o 
  -1   5  10      197.70      223.71     42.08 o 
   0   5  10      599.79      633.66     34.98 o 
   1   5  10        0.52       10.07     18.32 o 
   2   5  10     1194.19     1202.40     49.86 o 
   3   5  10        1.16       24.12     21.12 o 
   4   5  10      720.11      718.12     46.99 o 
   5   5  10      385.48      322.91     39.75 o 
   6   5  10        0.00      -44.61     29.74 o 
   7   5  10        5.39      -44.59     62.96 o 
   8   5  10       22.44       25.05     66.23 o 
  -8   6  10        3.25       16.18     46.73 o 
  -7   6  10        0.03       22.86     46.47 o 
  -6   6  10        5.33      -44.12     41.57 o 
  -5   6  10       14.73       62.11     59.85 o 
  -4   6  10      302.48      377.99     59.40 o 
  -3   6  10       94.23      140.53     45.01 o 
  -2   6  10      573.04      640.65     81.72 o 
  -1   6  10       23.83       44.02     38.09 o 
   0   6  10        2.44        6.40     26.59 o 
   1   6  10       20.19       51.12     48.06 o 
   2   6  10       21.46       34.22     25.23 o 
   3   6  10       11.04      -31.90     21.27 o 
   4   6  10      115.70       66.09     28.37 o 
   5   6  10        6.56        1.91     32.47 o 
   6   6  10       95.82       84.07     74.54 o 
   7   6  10        3.46      -12.70     37.23 o 
  -6   7  10       19.35       38.58     45.58 o 
  -5   7  10       83.97      157.89     64.61 o 
  -4   7  10        5.07       -9.03     40.04 o 
  -3   7  10       14.78      -59.07     39.38 o 
  -2   7  10        0.32        7.19     39.54 o 
  -1   7  10        7.70       36.93     40.33 o 
   0   7  10        9.22       20.52     40.10 o 
   1   7  10      112.01       69.49     35.97 o 
   2   7  10       96.82       94.75     40.16 o 
   3   7  10      190.40      326.16     62.05 o 
   4   7  10       65.61       50.91     35.71 o 
   5   7  10       34.50      117.65     40.29 o 
   6   7  10        0.02      -17.53     36.04 o 
  -4   8  10        0.00       64.36     48.66 o 
  -3   8  10      124.72       -3.33     49.26 o 
  -2   8  10       18.09       23.16     66.14 o 
  -1   8  10       26.17       26.80     44.68 o 
   0   8  10       20.75       66.19     47.19 o 
   1   8  10       10.75      -65.44     66.63 o 
   2   8  10       54.39       79.93     55.72 o 
   3   8  10       19.72      -24.00     48.80 o 
 -11   0  11       51.17      139.58     71.81 o 
  -9   0  11       35.15      -16.23     41.97 o 
  -7   0  11       78.84      101.77     31.93 o 
  -5   0  11     2846.78     2890.29     67.30 o 
  -3   0  11    11200.40    12492.52    183.95 o 
  -1   0  11      326.82      370.67     25.06 o 
   1   0  11     3949.54     3158.02    111.64 o 
   3   0  11    22751.57    23674.50    592.97 o 
   5   0  11     1001.96     1280.21    104.53 o 
   7   0  11     2118.28     2127.75    144.28 o 
   9   0  11      176.26      298.36     85.54 o 
 -11   1  11      161.19      157.29     53.56 o 
 -10   1  11      185.33      158.42     60.37 o 
  -9   1  11      414.85      372.60     45.65 o 
  -8   1  11     3114.26     3163.32     98.04 o 
  -7   1  11     4225.13     4237.13     90.33 o 
  -6   1  11     1330.52     1260.28     41.27 o 
  -5   1  11        0.77       23.44     14.84 o 
  -4   1  11     3474.44     3504.83     60.50 o 
  -3   1  11     6444.11     6373.66     88.53 o 
  -2   1  11      953.62      913.66     28.17 o 
  -1   1  11     3536.55     3439.56     58.47 o 
   0   1  11     4129.55     4289.31     77.98 o 
   1   1  11     2924.29     2764.10     59.12 o 
   2   1  11      322.27      627.97     49.26 o 
   3   1  11       63.34       55.18     25.26 o 
   4   1  11      454.37      452.57     78.73 o 
   5   1  11      275.97      287.58     42.66 o 
   6   1  11      439.27      504.42     56.53 o 
   7   1  11      214.60      200.76     73.93 o 
   8   1  11      152.79      104.91     45.56 o 
   9   1  11      101.95      146.20     56.32 o 
  10   1  11       25.56       46.10     48.02 o 
 -10   2  11       11.05       32.56     49.26 o 
  -9   2  11       39.64       49.68     32.28 o 
  -8   2  11      208.31      229.68     31.67 o 
  -7   2  11      167.65      176.45     27.96 o 
  -6   2  11      164.97      140.34     23.74 o 
  -5   2  11      377.12      441.29     32.09 o 
  -4   2  11     5197.35     5327.31     98.56 o 
  -3   2  11      637.41      755.77     32.34 o 
  -2   2  11      510.27      526.73     23.90 o 
  -1   2  11      508.98      566.09     24.62 o 
   0   2  11      622.22      565.36     22.29 o 
   1   2  11      101.22       85.30     21.53 o 
   2   2  11     5285.30     5640.03    115.68 o 
   3   2  11       73.47       39.49     27.94 o 
   4   2  11     2901.61     3050.98    106.03 o 
   5   2  11       83.81       62.94     24.98 o 
   6   2  11      685.11      592.19     56.74 o 
   7   2  11      104.36       85.06     52.27 o 
   8   2  11      191.13      276.76     45.16 o 
   9   2  11       11.90        4.00     27.31 o 
  10   2  11       75.61      110.80     37.65 o 
 -10   3  11      206.35      196.56     57.54 o 
  -9   3  11      161.81      121.47     35.99 o 
  -8   3  11      702.56      788.14     50.99 o 
  -7   3  11      593.06      599.07     43.77 o 
  -6   3  11      162.56      176.01     36.52 o 
  -5   3  11       13.01       34.84     20.81 o 
  -4   3  11      923.68      917.28     61.68 o 
  -3   3  11        9.63       12.05     17.21 o 
  -2   3  11     3404.97     3371.90     59.88 o 
  -1   3  11       12.95       25.26     12.86 o 
   0   3  11     4530.26     4299.07     67.89 o 
   1   3  11       43.87       88.29     13.23 o 
   2   3  11      820.81      733.40     31.89 o 
   3   3  11        0.33       21.96     15.24 o 
   4   3  11        4.53        0.02     16.15 o 
   5   3  11       87.95       66.28     22.03 o 
   6   3  11        8.31      -10.65     22.62 o 
   7   3  11       19.89       25.53     27.23 o 
   8   3  11      335.83      463.95     50.03 o 
   9   3  11        5.92      -27.40     38.14 o 
  -9   4  11       13.15       -1.99     29.02 o 
  -8   4  11       16.41       18.91     45.87 o 
  -7   4  11      159.12      143.20     45.22 o 
  -6   4  11      192.79      199.53     39.11 o 
  -5   4  11      153.60      207.13     46.07 o 
  -4   4  11       95.01       85.33     32.21 o 
  -3   4  11      509.91      484.57     51.37 o 
  -2   4  11      389.99      437.77     44.17 o 
  -1   4  11       25.87       52.30     12.97 o 
   0   4  11      423.02      377.48     23.22 o 
   1   4  11      245.33      280.96     22.15 o 
   2   4  11      622.53      551.57     36.07 o 
   3   4  11      255.67      324.72     31.64 o 
   4   4  11      425.83      405.91     37.92 o 
   5   4  11       22.61       15.03     25.42 o 
   6   4  11      185.75      141.07     41.91 o 
   7   4  11        0.14      -36.07     24.05 o 
   8   4  11       26.14      -23.04     40.29 o 
   9   4  11       19.89       86.43     59.58 o 
  -9   5  11      266.61      259.56     60.74 o 
  -8   5  11       12.22       64.92     46.35 o 
  -7   5  11       59.73       42.01     92.42 o 
  -6   5  11        9.36       12.38     59.62 o 
  -5   5  11      119.93      173.57     46.98 o 
  -4   5  11        1.06        8.39     35.18 o 
  -3   5  11      793.46     1013.57     75.06 o 
  -2   5  11       35.23       33.10     69.22 o 
  -1   5  11     1325.34     1417.55     81.47 o 
   0   5  11      163.09      162.34     30.42 o 
   1   5  11      888.65      812.31     60.52 o 
   2   5  11       82.72      166.87     27.15 o 
   3   5  11       18.26       26.69     21.92 o 
   4   5  11      140.99      180.18     33.20 o 
   5   5  11       34.58       47.33     28.62 o 
   6   5  11        6.05       53.62     36.65 o 
   7   5  11      164.85      269.14     57.79 o 
   8   5  11        3.22       -5.30     37.76 o 
  -7   6  11      103.00      149.19     53.09 o 
  -6   6  11       34.88       40.33     43.75 o 
  -5   6  11      186.94      130.96     59.60 o 
  -4   6  11       10.69        9.92     37.83 o 
  -3   6  11       11.41       52.66     41.91 o 
  -2   6  11        0.90      -20.98     33.84 o 
  -1   6  11        5.85       37.21     87.95 o 
   0   6  11       23.61       55.62     29.81 o 
   1   6  11      261.28      213.06     38.60 o 
   2   6  11        1.62        2.72     25.00 o 
   3   6  11      237.14      183.65     32.06 o 
   4   6  11       62.91      105.41     37.02 o 
   5   6  11      142.49       54.40     64.91 o 
   6   6  11       22.33      -29.67     33.96 o 
   7   6  11        0.07        8.62     54.06 o 
  -6   7  11        4.54        3.74     44.78 o 
  -5   7  11        2.28      -28.05     44.35 o 
  -4   7  11        9.54       11.83     41.19 o 
  -3   7  11       30.11       20.10     46.04 o 
  -2   7  11      118.38      162.72     52.86 o 
  -1   7  11      122.31      142.68     51.17 o 
   0   7  11      155.96      130.08     48.84 o 
   1   7  11       44.90       45.10     34.29 o 
   2   7  11      154.76      147.90     75.09 o 
   3   7  11       14.00       44.83     50.57 o 
   4   7  11       13.49       46.84     34.20 o 
   5   7  11        0.37      -30.86     69.17 o 
   6   7  11       42.01        6.15     63.91 o 
  -4   8  11       18.00       92.95     55.04 o 
  -3   8  11        3.12       61.14     49.42 o 
  -2   8  11        2.13      -71.76     80.10 o 
  -1   8  11        1.36       85.98     48.09 o 
   0   8  11       79.29       55.20     48.35 o 
   1   8  11       26.04      212.41     94.30 o 
   2   8  11       86.33       12.28     53.99 o 
   3   8  11        2.16      -37.54     76.99 o 
 -10   0  12      506.61      630.83    104.82 o 
  -8   0  12     2246.61     1937.02    137.43 o 
  -6   0  12      886.91      923.79     94.08 o 
  -4   0  12      504.97      569.02     28.49 o 
  -2   0  12       69.35      205.32     20.24 o 
   0   0  12    14766.72    14166.27    215.56 o 
   2   0  12      361.96      546.37     62.04 o 
   4   0  12      186.12      201.16     51.14 o 
   6   0  12      183.68       70.56     53.99 o 
   8   0  12     2139.86     2603.08    171.17 o 
  10   0  12       29.06       91.80     76.02 o 
 -10   1  12      380.26      482.66     68.15 o 
  -9   1  12      152.97       69.92     38.66 o 
  -8   1  12     1306.67     1188.34     65.15 o 
  -7   1  12     2323.21     2075.84     77.45 o 
  -6   1  12      941.13     1011.60     42.22 o 
  -5   1  12      472.88      606.79     27.61 o 
  -4   1  12     2991.01     2609.01     51.20 o 
  -3   1  12     3827.12     4013.20     79.98 o 
  -2   1  12     4179.84     4230.38     67.94 o 
  -1   1  12      144.43      172.73     17.29 o 
   0   1  12      177.08      206.80     18.93 o 
   1   1  12       16.47       42.05     14.71 o 
   2   1  12      192.72      164.26     27.44 o 
   3   1  12       82.12       33.27     47.95 o 
   4   1  12     1632.99     1704.98     78.64 o 
   5   1  12      465.85      413.06     76.19 o 
   6   1  12     1954.02     1830.20    316.26 o 
   7   1  12       40.40       -1.15     34.87 o 
   8   1  12      109.09       73.84     50.85 o 
   9   1  12        0.90       -1.16     39.32 o 
  10   1  12       47.50       13.69     53.33 o 
 -10   2  12       10.88       -4.38     41.05 o 
  -9   2  12      329.98      315.67     46.01 o 
  -8   2  12      117.95      132.82     35.50 o 
  -7   2  12     2522.60     2623.34     73.62 o 
  -6   2  12      115.16       77.09     21.14 o 
  -5   2  12       41.59       49.04     19.40 o 
  -4   2  12      107.96      114.25     22.72 o 
  -3   2  12       16.58       25.24     12.29 o 
  -2   2  12       69.93       99.22     15.99 o 
  -1   2  12      455.25      421.43     18.85 o 
   0   2  12      231.68      250.03     21.59 o 
   1   2  12     2628.94     2086.49     76.38 o 
   2   2  12      789.20      769.93     38.73 o 
   3   2  12       66.32       64.28     19.24 o 
   4   2  12      506.39      650.36     39.48 o 
   5   2  12       17.36      -18.59     21.23 o 
   6   2  12       71.00        6.83     41.35 o 
   7   2  12      397.42      497.37     51.36 o 
   8   2  12      162.84      127.98     38.83 o 
   9   2  12      390.68      464.48     49.53 o 
  10   2  12       25.05       45.89     37.63 o 
 -10   3  12       12.87       -3.40     44.39 o 
  -9   3  12       32.95        8.09     77.28 o 
  -8   3  12       24.46       -6.44     23.68 o 
  -7   3  12      122.22      205.93     31.23 o 
  -6   3  12      106.62      150.44     28.84 o 
  -5   3  12     1512.53     1435.38     54.20 o 
  -4   3  12      609.87      612.05     39.45 o 
  -3   3  12     3075.10     2831.62     71.29 o 
  -2   3  12      418.14      491.65     27.40 o 
  -1   3  12      956.66     1135.39     41.03 o 
   0   3  12      306.08      456.49     26.33 o 
   1   3  12      195.60      182.86     19.00 o 
   2   3  12       35.04       59.74     16.46 o 
   3   3  12     1556.35     1561.26     60.20 o 
   4   3  12      244.48      233.01     26.58 o 
   5   3  12     2776.07     2805.78     78.21 o 
   6   3  12       22.16       10.12     24.99 o 
   7   3  12      242.84      274.55     41.10 o 
   8   3  12        4.08       26.12     31.75 o 
   9   3  12        5.06      -43.36     31.45 o 
  -9   4  12       88.84       67.50     45.41 o 
  -8   4  12      313.03      343.96     47.58 o 
  -7   4  12      179.78      123.25     38.42 o 
  -6   4  12      594.80      607.66     54.64 o 
  -5   4  12        1.33       35.19     29.72 o 
  -4   4  12       36.00       58.27     36.07 o 
  -3   4  12      107.61      148.53     29.27 o 
  -2   4  12       84.80      129.05     27.62 o 
  -1   4  12      656.63      768.74     50.43 o 
   0   4  12      232.34      208.72     17.46 o 
   1   4  12      827.96      942.89     35.26 o 
   2   4  12      285.30      307.38     26.26 o 
   3   4  12      442.30      403.49     30.98 o 
   4   4  12      102.19      117.18     24.00 o 
   5   4  12       25.52       14.32     22.80 o 
   6   4  12        2.64       13.86     25.35 o 
   7   4  12      107.47      118.07     35.42 o 
   8   4  12       57.98      200.70     51.46 o 
   9   4  12       73.89       80.62     60.08 o 
  -8   5  12        0.03       40.37     44.61 o 
  -7   5  12        7.28      -44.86     42.68 o 
  -6   5  12      114.05      186.29     62.05 o 
  -5   5  12      118.37      147.44     48.25 o 
  -4   5  12     1103.01     1109.53     81.01 o 
  -3   5  12        4.20        9.82     34.50 o 
  -2   5  12      792.41      802.72     67.44 o 
  -1   5  12        3.65       46.97     24.39 o 
   0   5  12       13.28        7.06     24.45 o 
   1   5  12        1.64        6.70     17.81 o 
   2   5  12      272.09      276.70     31.71 o 
   3   5  12        0.27       12.65     22.83 o 
   4   5  12      531.26      500.70     44.12 o 
   5   5  12        3.30      -37.98     25.32 o 
   6   5  12      132.80      195.02     37.81 o 
   7   5  12        7.50      -10.17     34.63 o 
   8   5  12        7.42       70.81     54.12 o 
  -7   6  12       61.73       30.79     47.19 o 
  -6   6  12       97.80      -31.63     40.77 o 
  -5   6  12       26.28       17.17     39.98 o 
  -4   6  12        6.29       -0.09     40.26 o 
  -3   6  12        1.48       14.80     39.80 o 
  -2   6  12      198.28      233.20     81.21 o 
  -1   6  12      170.62      146.13     46.76 o 
   0   6  12      262.46      234.70     51.56 o 
   1   6  12       31.52       12.78     28.01 o 
   2   6  12       58.05        8.60     23.82 o 
   3   6  12       22.92       35.39     27.15 o 
   4   6  12       14.37       54.22     28.58 o 
   5   6  12       13.97       73.02     36.76 o 
   6   6  12       15.67       62.96     39.42 o 
   7   6  12        1.11        2.13     60.11 o 
  -6   7  12       51.92      -24.52     45.22 o 
  -5   7  12       68.99       -7.25     44.60 o 
  -4   7  12      103.65       71.20     49.24 o 
  -3   7  12      297.48      375.27     62.53 o 
  -2   7  12       71.26       45.66     47.80 o 
  -1   7  12      144.91      134.49     68.65 o 
   0   7  12        3.09       -4.38     42.53 o 
   1   7  12       29.93      113.65     47.30 o 
   2   7  12       14.90       47.77     36.77 o 
   3   7  12       83.75       89.89     79.30 o 
   4   7  12       58.45       72.73     37.03 o 
   5   7  12       20.61       41.38     37.66 o 
  -3   8  12       47.90       79.56     50.26 o 
  -2   8  12        4.13       78.46     49.04 o 
  -1   8  12        3.62      -10.41     73.18 o 
   0   8  12       10.72        8.97     44.78 o 
   1   8  12        1.21        6.98     44.56 o 
   2   8  12        1.06      156.77    104.38 o 
   3   8  12        1.98       28.70     57.16 o 
  -9   0  13      590.03      624.03    101.18 o 
  -7   0  13      877.07      855.81     62.01 o 
  -5   0  13     1390.64     1280.47     63.61 o 
  -3   0  13     9087.28     9019.25    145.61 o 
  -1   0  13     3178.01     3014.46     79.20 o 
   1   0  13      358.54      271.36     35.00 o 
   3   0  13     1305.31     1093.00     89.34 o 
   5   0  13     1081.34     1193.31    106.58 o 
   7   0  13     1236.98     1302.91    125.21 o 
   9   0  13        4.32       10.99     59.74 o 
 -10   1  13       74.30      107.30     44.19 o 
  -9   1  13      151.77      157.33     49.01 o 
  -8   1  13       97.17      147.61     36.32 o 
  -7   1  13     4715.51     4886.28    123.08 o 
  -6   1  13     1228.81     1410.46     63.14 o 
  -5   1  13     2221.92     2346.95     51.25 o 
  -4   1  13        4.62       20.09     16.59 o 
  -3   1  13      952.41     1250.01     38.47 o 
  -2   1  13     4878.10     5261.27     80.95 o 
  -1   1  13     1334.11     1416.12     39.20 o 
   0   1  13       50.75       21.73     16.05 o 
   1   1  13     5633.71     5600.74     98.03 o 
   2   1  13     2438.08     2821.95    100.04 o 
   3   1  13     1105.01     1132.92     63.85 o 
   4   1  13      922.67      819.88     60.82 o 
   5   1  13      191.15      204.79     41.67 o 
   6   1  13      259.58      339.90     53.79 o 
   7   1  13      120.13       40.95     39.33 o 
   8   1  13        4.18       -6.41     60.36 o 
   9   1  13      140.39       91.55     74.72 o 
  10   1  13       27.78      -20.72     47.32 o 
 -10   2  13      277.56      191.47     90.69 o 
  -9   2  13       83.92       57.41     44.82 o 
  -8   2  13      391.24      359.02     47.41 o 
  -7   2  13      207.10      154.68     28.75 o 
  -6   2  13       60.42       39.08     20.64 o 
  -5   2  13       28.94       29.17     21.81 o 
  -4   2  13     1251.37     1204.40     64.04 o 
  -3   2  13      447.96      514.81     25.47 o 
  -2   2  13     6808.40     6958.62    100.59 o 
  -1   2  13      762.39      769.39     24.95 o 
   0   2  13     1317.46     1212.59     41.44 o 
   1   2  13      134.23      183.79     34.07 o 
   2   2  13       31.97       63.35     17.87 o 
   3   2  13     1115.35     1219.09     63.33 o 
   4   2  13      825.44      840.56     53.46 o 
   5   2  13      215.20      151.30     30.81 o 
   6   2  13      203.09      218.29     45.83 o 
   7   2  13      146.59      168.69     37.06 o 
   8   2  13       83.40       35.90     57.20 o 
   9   2  13      143.31      131.71     54.53 o 
  10   2  13       31.82       16.09     39.24 o 
 -10   3  13       41.16      -13.89     41.15 o 
  -9   3  13       48.19      -34.24     43.34 o 
  -8   3  13     1293.39     1253.71     71.12 o 
  -7   3  13        3.64       35.24     24.25 o 
  -6   3  13     3255.84     3280.22    118.54 o 
  -5   3  13      399.72      408.77     36.86 o 
  -4   3  13     1203.88     1149.43     50.19 o 
  -3   3  13       63.92      128.74     23.69 o 
  -2   3  13       45.45       15.89     19.11 o 
  -1   3  13      395.83      430.74     31.57 o 
   0   3  13     3000.38     2981.40     56.41 o 
   1   3  13      454.27      470.27     26.03 o 
   2   3  13     2018.66     2144.41     57.54 o 
   3   3  13      168.58      219.49     24.50 o 
   4   3  13      338.73      354.99     31.82 o 
   5   3  13       68.73      149.38     31.01 o 
   6   3  13       57.47       53.99     27.70 o 
   7   3  13        9.72       32.28     29.43 o 
   8   3  13       78.78      153.30     38.34 o 
   9   3  13        8.05        7.02     33.00 o 
  -9   4  13       96.69      146.40     95.96 o 
  -8   4  13       14.38       45.84     33.78 o 
  -7   4  13        9.58       61.34     35.97 o 
  -6   4  13      199.05      238.39     35.59 o 
  -5   4  13       14.47      -19.86     22.99 o 
  -4   4  13      775.50      828.56     60.18 o 
  -3   4  13      455.92      479.91     59.91 o 
  -2   4  13      366.60      452.51     40.49 o 
  -1   4  13     1827.63     1803.38     76.34 o 
   0   4  13       31.37       36.94     14.24 o 
   1   4  13      175.38      207.42     21.34 o 
   2   4  13      110.79      146.34     21.84 o 
   3   4  13       57.94       60.33     20.68 o 
   4   4  13      681.27      644.36     49.30 o 
   5   4  13      452.88      584.42     42.27 o 
   6   4  13      194.92      235.43     38.29 o 
   7   4  13       94.24      141.53     37.81 o 
   8   4  13       50.35      -19.69     43.32 o 
   9   4  13        1.83       22.58     54.06 o 
  -8   5  13       16.35        8.26     37.13 o 
  -7   5  13      425.56      509.15     56.06 o 
  -6   5  13        1.21       36.36     41.33 o 
  -5   5  13      358.90      288.06     56.80 o 
  -4   5  13       50.20       86.17     31.64 o 
  -3   5  13      185.31      172.36     35.17 o 
  -2   5  13        2.39       65.32     26.83 o 
  -1   5  13      114.50      128.08     30.78 o 
   0   5  13       83.79       98.14     29.01 o 
   1   5  13      513.33      547.33     31.46 o 
   2   5  13       17.70       22.27     22.57 o 
   3   5  13      770.99      754.79     41.42 o 
   4   5  13       63.25       55.01     25.36 o 
   5   5  13       95.54       73.79     40.90 o 
   6   5  13       17.92       19.48     29.42 o 
   7   5  13       10.60      -28.58     39.55 o 
   8   5  13        9.74      -33.97     48.33 o 
  -7   6  13        6.78      -29.20     43.00 o 
  -6   6  13        8.22      -39.41     44.64 o 
  -5   6  13        4.77       27.35     46.75 o 
  -4   6  13       15.87      105.96     48.03 o 
  -3   6  13      195.14      140.71     46.67 o 
  -2   6  13       11.60       -8.98     37.37 o 
  -1   6  13      138.11      102.45     45.52 o 
   0   6  13       81.66       33.31     43.41 o 
   1   6  13       20.95       38.12     29.46 o 
   2   6  13        0.23       23.48     29.75 o 
   3   6  13       43.03       60.28     27.48 o 
   4   6  13       39.29       24.89     27.89 o 
   5   6  13      103.07       64.02     36.99 o 
   6   6  13       40.70       23.23     31.14 o 
   7   6  13       53.40       17.06     42.02 o 
  -5   7  13        3.41       -5.43     47.56 o 
  -4   7  13       11.96       22.26     47.37 o 
  -3   7  13        1.15       -1.87     41.00 o 
  -2   7  13        3.41        9.23     43.20 o 
  -1   7  13       90.28      107.71     45.95 o 
   0   7  13       96.40       89.17     77.31 o 
   1   7  13      140.99      182.53     55.03 o 
   2   7  13      154.01      140.83     81.04 o 
   3   7  13       15.49        2.70     35.30 o 
   4   7  13       75.77       67.38     55.78 o 
   5   7  13        6.74       17.16     60.45 o 
  -3   8  13        4.92      -40.44     68.48 o 
  -2   8  13       42.64       94.00     96.44 o 
  -1   8  13       10.72       -6.97     53.24 o 
   0   8  13       23.68       85.75     62.16 o 
   1   8  13       11.86      -18.11     46.01 o 
   2   8  13        0.13      -58.20     81.84 o 
 -10   0  14       28.54       48.52     60.13 o 
  -8   0  14       35.79       60.76     48.69 o 
  -6   0  14      867.91     1098.56     92.23 o 
  -4   0  14     2800.91     2498.62     93.41 o 
  -2   0  14      979.13      918.54     40.55 o 
   0   0  14      287.39      368.64     31.02 o 
   2   0  14     1320.86     1331.74     95.05 o 
   4   0  14      374.58      394.58     68.87 o 
   6   0  14     2027.10     2087.94    143.99 o 
   8   0  14       82.01      163.04     75.51 o 
  10   0  14       24.68      114.80     75.57 o 
 -10   1  14      470.44      366.76     65.35 o 
  -9   1  14      277.72      274.06     59.86 o 
  -8   1  14       15.02       47.69     30.42 o 
  -7   1  14       61.26       35.81     28.48 o 
  -6   1  14       69.42       40.36     27.24 o 
  -5   1  14      120.41       97.75     17.22 o 
  -4   1  14       54.60       48.23     15.08 o 
  -3   1  14      230.37      331.61     23.97 o 
  -2   1  14     4979.93     4854.75     78.93 o 
  -1   1  14     4797.67     4768.25     79.61 o 
   0   1  14     2847.58     2752.26     58.80 o 
   1   1  14     2848.81     2852.63     67.35 o 
   2   1  14     2758.22     3135.75    173.81 o 
   3   1  14      224.08      306.97     98.99 o 
   4   1  14        4.15       15.19     27.84 o 
   5   1  14      224.01      257.92     47.95 o 
   6   1  14     2029.92     2089.72    102.94 o 
   7   1  14      332.66      463.17     64.49 o 
   8   1  14      125.48      129.47     50.16 o 
   9   1  14       82.84       77.91     49.43 o 
  10   1  14       13.27       53.13     51.53 o 
 -10   2  14        0.38      -71.03     65.12 o 
  -9   2  14       19.91      -29.17     30.73 o 
  -8   2  14       12.88      -19.71     27.36 o 
  -7   2  14      597.93      565.68     82.79 o 
  -6   2  14      215.67      181.85     41.80 o 
  -5   2  14     2397.74     2452.64     68.09 o 
  -4   2  14     1165.90     1165.48     47.32 o 
  -3   2  14      680.47      690.04     45.77 o 
  -2   2  14      487.34      579.59     40.20 o 
  -1   2  14      110.01      105.98     28.73 o 
   0   2  14     1272.30     1260.78     43.15 o 
   1   2  14     1121.82     1269.82     45.10 o 
   2   2  14      319.84      279.92     30.45 o 
   3   2  14      727.63      674.23     47.96 o 
   4   2  14      892.08      962.66     75.31 o 
   5   2  14      858.54      977.99     74.96 o 
   6   2  14       75.14      150.22     63.75 o 
   7   2  14      463.57      387.78     84.87 o 
   8   2  14      531.86      554.72     77.06 o 
   9   2  14       79.88       76.38     58.77 o 
  -9   3  14      411.96      462.61     72.29 o 
  -8   3  14       24.17       41.87     36.54 o 
  -7   3  14        7.32       37.25     25.66 o 
  -6   3  14     1236.48     1261.26     56.80 o 
  -5   3  14       40.49       70.50     25.00 o 
  -4   3  14        6.07      -22.79     18.98 o 
  -3   3  14     2001.69     2054.83     63.41 o 
  -2   3  14      159.31      127.79     24.63 o 
  -1   3  14     3816.97     3753.10     76.45 o 
   0   3  14      209.11      166.87     20.56 o 
   1   3  14      962.32      976.42     38.05 o 
   2   3  14        5.24       -8.70     17.04 o 
   3   3  14      197.17      235.28     26.09 o 
   4   3  14       49.49       35.83     20.69 o 
   5   3  14      433.01      519.76     39.44 o 
   6   3  14       39.33       -3.88     27.08 o 
   7   3  14      481.91      581.53     51.64 o 
   8   3  14       11.20       50.76     32.92 o 
   9   3  14       66.38       89.64     36.75 o 
  -9   4  14       12.46       67.96     51.15 o 
  -8   4  14       69.87       24.46     31.93 o 
  -7   4  14      292.88      333.12     42.05 o 
  -6   4  14     1398.09     1512.77     66.98 o 
  -5   4  14       96.63      129.14     51.72 o 
  -4   4  14      636.80      676.65     51.94 o 
  -3   4  14      710.39      648.02     48.51 o 
  -2   4  14        8.72        9.49     23.48 o 
  -1   4  14      281.14      288.59     34.24 o 
   0   4  14       13.05        4.60     14.09 o 
   1   4  14      410.94      414.29     32.50 o 
   2   4  14      355.02      338.23     28.21 o 
   3   4  14      124.54      156.17     25.48 o 
   4   4  14      105.46       78.65     24.38 o 
   5   4  14       40.09       33.68     32.19 o 
   6   4  14      136.59      121.21     31.46 o 
   7   4  14       35.30       66.23     36.14 o 
   8   4  14        0.32      -18.88     35.05 o 
  -8   5  14      200.87      122.68     75.11 o 
  -7   5  14       16.62        9.03     34.06 o 
  -6   5  14      107.15      109.50     33.80 o 
  -5   5  14       41.26       74.64     34.58 o 
  -4   5  14       98.55       64.04     38.93 o 
  -3   5  14       18.27       15.18     34.69 o 
  -2   5  14     1141.10     1158.41     70.69 o 
  -1   5  14        1.25        5.50     36.99 o 
   0   5  14     1245.96     1303.57     85.46 o 
   1   5  14       46.68       88.57     23.74 o 
   2   5  14      111.39      106.97     23.81 o 
   3   5  14       32.16       61.07     23.17 o 
   4   5  14       26.19       32.05     24.81 o 
   5   5  14        4.66      -28.82     24.35 o 
   6   5  14       84.84       93.66     31.79 o 
   7   5  14        0.06       67.93     44.33 o 
   8   5  14       99.36      113.69     61.27 o 
  -7   6  14       34.53       13.57     37.47 o 
  -6   6  14      144.43      166.87     45.06 o 
  -5   6  14      231.77      192.19     42.29 o 
  -4   6  14       17.52       81.21     35.57 o 
  -3   6  14        5.43       25.07     28.15 o 
  -2   6  14       70.24       49.58     43.32 o 
  -1   6  14       18.98       85.76     45.57 o 
   0   6  14       12.25       42.81     43.43 o 
   1   6  14        0.71       32.63     42.32 o 
   2   6  14       78.93       67.14     37.40 o 
   3   6  14       10.81       20.76     22.64 o 
   4   6  14      162.31      189.73     32.27 o 
   5   6  14        3.53      -38.58     25.72 o 
   6   6  14        9.32      -44.99     33.02 o 
  -5   7  14        8.37      -20.48     43.03 o 
  -4   7  14      111.64      112.17     53.62 o 
  -3   7  14      102.42       90.34     57.46 o 
  -2   7  14        0.67      -20.86     81.78 o 
  -1   7  14      326.11      233.62     58.51 o 
   0   7  14        1.22       32.31     45.59 o 
   1   7  14       28.41        6.47     57.00 o 
   2   7  14        7.53      -23.60     48.11 o 
   3   7  14       11.40        4.40     37.87 o 
   4   7  14        4.38        8.92     49.21 o 
   5   7  14       18.78       39.78     37.84 o 
  -2   8  14       40.92       14.48     50.63 o 
  -1   8  14       10.19      -62.25     45.81 o 
   0   8  14        2.22      -42.95     43.61 o 
   1   8  14        8.35      -12.64     47.68 o 
   2   8  14       17.68       13.84     88.04 o 
  -9   0  15      672.94      483.18     95.01 o 
  -7   0  15     1877.00     1761.01    133.53 o 
  -5   0  15      989.94     1069.10     62.73 o 
  -3   0  15      264.38      274.14     33.39 o 
  -1   0  15     4222.66     4282.18     94.55 o 
   1   0  15     3790.21     4192.49    123.52 o 
   3   0  15     2433.82     2223.53    127.70 o 
   5   0  15      150.83      141.01     57.98 o 
   7   0  15      376.90      385.72     91.48 o 
   9   0  15      327.77      221.49     86.12 o 
 -10   1  15       24.19       72.82     45.49 o 
  -9   1  15       57.89      -21.86     36.89 o 
  -8   1  15      128.12      105.99     36.20 o 
  -7   1  15      398.41      475.45     47.32 o 
  -6   1  15      460.56      522.41     45.89 o 
  -5   1  15     1818.18     1791.05    121.78 o 
  -4   1  15     3988.40     4074.89     72.41 o 
  -3   1  15      764.07      766.38     31.77 o 
  -2   1  15     1591.63     1511.99     51.19 o 
  -1   1  15      771.99      835.50     34.90 o 
   0   1  15       59.23       77.74     18.39 o 
   1   1  15      130.96      205.80     25.07 o 
   2   1  15     1587.15     1445.24     72.23 o 
   3   1  15      974.89      737.45     58.63 o 
   4   1  15     1002.36     1158.41    104.72 o 
   5   1  15      605.59      764.69     69.29 o 
   6   1  15      315.69      365.61     75.84 o 
   7   1  15      586.03      643.08    141.68 o 
   8   1  15       14.54       48.09     48.02 o 
   9   1  15        0.07      -39.61     43.04 o 
 -10   2  15       64.02       27.84     92.80 o 
  -9   2  15      131.15      196.14     43.35 o 
  -8   2  15      722.04      723.27     60.82 o 
  -7   2  15      108.59      157.69     37.31 o 
  -6   2  15     1074.59     1093.94     56.67 o 
  -5   2  15       25.63       49.67     22.22 o 
  -4   2  15       41.77       45.80     26.92 o 
  -3   2  15      131.84      149.98     26.38 o 
  -2   2  15     1701.34     1623.12     67.55 o 
  -1   2  15      118.94      103.23     14.34 o 
   0   2  15     1506.20     1497.40     48.77 o 
   1   2  15       87.94       70.61     26.60 o 
   2   2  15     1912.75     2149.67    106.50 o 
   3   2  15      354.18      399.94     41.54 o 
   4   2  15       19.66        5.93     33.72 o 
   5   2  15       78.27       90.14     42.33 o 
   6   2  15      263.14      395.42    113.57 o 
   7   2  15      144.16      240.30     54.75 o 
   8   2  15       10.18       19.57     41.76 o 
   9   2  15        4.74      -53.72     45.50 o 
  -9   3  15        0.21      -35.84     32.53 o 
  -8   3  15        0.72       29.16     35.28 o 
  -7   3  15      847.36      821.49     61.86 o 
  -6   3  15     1683.04     1702.90     67.19 o 
  -5   3  15       62.70       69.70     26.29 o 
  -4   3  15      705.36      844.67     47.20 o 
  -3   3  15      390.51      386.54     35.16 o 
  -2   3  15      182.87      199.77     28.23 o 
  -1   3  15        4.65       54.54     19.19 o 
   0   3  15      447.78      423.48     25.54 o 
   1   3  15       23.34       85.55     17.62 o 
   2   3  15      507.36      532.08     37.35 o 
   3   3  15      627.89      642.67     42.76 o 
   4   3  15      626.54      695.32     47.62 o 
   5   3  15        0.63       29.08     29.78 o 
   6   3  15      293.92      410.38     45.85 o 
   7   3  15       44.97       25.88     29.28 o 
   8   3  15       83.16       89.94     36.01 o 
   9   3  15       25.13      -25.32     38.30 o 
  -9   4  15      146.24      174.84     62.77 o 
  -8   4  15      235.04      285.31     47.07 o 
  -7   4  15      117.27       77.50     33.12 o 
  -6   4  15      554.27      609.90     49.49 o 
  -5   4  15      170.57      162.51     32.48 o 
  -4   4  15       17.22       21.30     29.76 o 
  -3   4  15       73.87      105.52     32.67 o 
  -2   4  15      438.80      418.35     41.60 o 
  -1   4  15      876.17      992.19     53.98 o 
   0   4  15      484.50      524.36     33.73 o 
   1   4  15      472.01      512.28     36.00 o 
   2   4  15      381.90      402.53     35.78 o 
   3   4  15      138.70      137.32     25.31 o 
   4   4  15        5.21      -30.42     20.28 o 
   5   4  15       78.65       84.76     27.77 o 
   6   4  15        1.60       -1.29     29.74 o 
   7   4  15       10.84        7.97     34.61 o 
   8   4  15        3.17       31.70     37.34 o 
  -8   5  15       10.98        2.10     38.11 o 
  -7   5  15      148.18      169.44     45.24 o 
  -6   5  15      137.93      137.78     37.06 o 
  -5   5  15     1520.91     1591.41     85.48 o 
  -4   5  15       15.43       38.73     30.82 o 
  -3   5  15      498.30      609.77    105.72 o 
  -2   5  15        0.32       19.12     26.36 o 
  -1   5  15       63.90      -13.93     34.67 o 
   0   5  15        0.34       82.58     41.21 o 
   1   5  15      159.47      136.30     34.43 o 
   2   5  15       13.50       34.60     19.93 o 
   3   5  15      348.08      373.99     47.21 o 
   4   5  15        3.57       -9.28     24.13 o 
   5   5  15      251.80      286.68     57.09 o 
   6   5  15       36.99       46.27     30.99 o 
   7   5  15       40.95      112.30     48.18 o 
  -7   6  15       81.28      159.25     54.87 o 
  -6   6  15        0.66       19.82     36.19 o 
  -5   6  15      477.70      401.16     53.23 o 
  -4   6  15       40.79       36.17     48.16 o 
  -3   6  15        0.50      -33.60     30.32 o 
  -2   6  15      143.76      144.95     55.56 o 
  -1   6  15      467.64      476.02     96.09 o 
   0   6  15       65.08       30.56     60.28 o 
   1   6  15       91.71      121.29     56.75 o 
   2   6  15       78.56       78.93     36.38 o 
   3   6  15       27.78       -5.69     27.67 o 
   4   6  15       68.67       71.54     39.15 o 
   5   6  15       10.67       13.07     28.41 o 
   6   6  15        2.57       16.71     35.76 o 
  -5   7  15        1.22       12.53     37.41 o 
  -4   7  15      188.46      138.56     54.53 o 
  -3   7  15       81.91       72.19     50.10 o 
  -2   7  15        1.56       10.66     47.60 o 
  -1   7  15        2.46      -14.15     45.38 o 
   0   7  15        3.83       24.79     46.04 o 
   1   7  15        5.40      -17.00     46.62 o 
   2   7  15       24.12       12.74     47.38 o 
   3   7  15        0.55        0.85     55.41 o 
   4   7  15       21.95       61.01     51.06 o 
  -1   8  15        6.29       18.38     48.05 o 
   0   8  15       85.34        3.25     50.52 o 
   1   8  15        0.18       23.79     47.36 o 
 -10   0  16      689.54      478.67    102.31 o 
  -8   0  16      193.51      102.11     59.86 o 
  -6   0  16      306.10      299.39     44.40 o 
  -4   0  16     1064.78     1246.50     67.62 o 
  -2   0  16     3728.28     3757.64    184.25 o 
   0   0  16       21.52        3.18     27.42 o 
   2   0  16      236.06      308.47     61.80 o 
   4   0  16     2702.17     2848.09    156.52 o 
   6   0  16     1191.79     1194.77    124.30 o 
   8   0  16      308.77      352.03     92.89 o 
 -10   1  16       15.13       37.73     46.53 o 
  -9   1  16      119.63       75.36     42.47 o 
  -8   1  16      217.46      285.10     56.92 o 
  -7   1  16      464.86      566.68     97.75 o 
  -6   1  16     1659.65     1591.97     70.70 o 
  -5   1  16      232.99      246.15     36.22 o 
  -4   1  16      750.97      862.16     34.86 o 
  -3   1  16       15.43       10.64     15.29 o 
  -2   1  16       88.51       87.55     18.66 o 
  -1   1  16        2.46       17.20     15.89 o 
   0   1  16     1470.12     1445.43     47.41 o 
   1   1  16      730.13      610.44     45.82 o 
   2   1  16     3459.44     3369.22     92.44 o 
   3   1  16      128.51       99.15     51.48 o 
   4   1  16      429.75      524.29     57.81 o 
   5   1  16        0.86      -25.98     33.30 o 
   6   1  16       18.17      -12.66     35.06 o 
   7   1  16      165.38      200.00     56.98 o 
   8   1  16       45.03        2.66     47.07 o 
   9   1  16       18.69       66.73     52.16 o 
 -10   2  16       52.53       64.31     50.95 o 
  -9   2  16      360.08      360.46     52.70 o 
  -8   2  16      263.54      291.72     46.42 o 
  -7   2  16        0.52      -10.35     30.29 o 
  -6   2  16       18.28       63.76     35.44 o 
  -5   2  16      191.43      181.07     28.52 o 
  -4   2  16      682.19      733.35     60.78 o 
  -3   2  16     2057.87     1974.72     60.94 o 
  -2   2  16      943.55      943.67     38.74 o 
  -1   2  16     1118.61     1186.08     41.55 o 
   0   2  16      290.80      323.29     29.43 o 
   1   2  16      166.52      203.30     26.82 o 
   2   2  16       19.44       45.80     20.43 o 
   3   2  16       26.10       -8.71     24.78 o 
   4   2  16      258.62      205.93     45.26 o 
   5   2  16      556.49      709.40     72.21 o 
   6   2  16        3.11      -13.66     38.72 o 
   7   2  16      802.09      866.05    137.85 o 
   8   2  16        0.35      -57.95     40.98 o 
   9   2  16       52.89       58.44     52.17 o 
  -9   3  16       84.41      116.96     45.22 o 
  -8   3  16       83.89       78.72     41.13 o 
  -7   3  16       56.96       63.03     37.62 o 
  -6   3  16      136.85      110.43     30.62 o 
  -5   3  16     1214.24     1223.81     57.53 o 
  -4   3  16       14.12       20.83     23.37 o 
  -3   3  16      384.76      408.48     38.08 o 
  -2   3  16      798.34      757.97     43.91 o 
  -1   3  16     1136.55     1229.01     45.69 o 
   0   3  16      156.96      140.49     19.96 o 
   1   3  16     2081.34     1985.13     57.95 o 
   2   3  16       10.39       17.71     20.62 o 
   3   3  16     1717.39     1709.06     62.14 o 
   4   3  16       79.03        9.31     29.79 o 
   5   3  16      303.14      399.31     52.21 o 
   6   3  16      122.55      115.77     41.82 o 
   7   3  16       69.34       50.71     40.83 o 
   8   3  16       90.02      125.47     46.92 o 
   9   3  16       55.97       99.39     48.73 o 
  -8   4  16       17.66        4.56     46.00 o 
  -7   4  16       45.97       25.36     31.66 o 
  -6   4  16       37.01       62.37     33.31 o 
  -5   4  16      128.49      198.85     34.07 o 
  -4   4  16       86.34      124.52     32.03 o 
  -3   4  16      518.44      660.78     51.41 o 
  -2   4  16      510.14      510.64     45.52 o 
  -1   4  16      600.92      618.18     47.60 o 
   0   4  16      389.00      321.25     54.71 o 
   1   4  16        1.24       37.98     22.88 o 
   2   4  16      107.04       99.07     25.63 o 
   3   4  16        1.19       -4.74     26.74 o 
   4   4  16        1.78        3.28     21.98 o 
   5   4  16      165.67      203.12     40.34 o 
   6   4  16      289.81      309.43     43.38 o 
   7   4  16       38.15       28.67     33.65 o 
   8   4  16      187.12      101.50     42.43 o 
  -8   5  16       83.37      145.10     44.56 o 
  -7   5  16        2.90       10.59     35.91 o 
  -6   5  16       30.48        1.65     30.13 o 
  -5   5  16       75.25      186.53     50.53 o 
  -4   5  16      116.65      151.24     53.68 o 
  -3   5  16        0.16       14.86     29.81 o 
  -2   5  16       59.15       30.77     28.62 o 
  -1   5  16        4.96       23.64     39.68 o 
   0   5  16      682.66      823.68     76.75 o 
   1   5  16        3.35        7.47     37.38 o 
   2   5  16      394.96      463.37     34.93 o 
   3   5  16       81.81       76.72     25.11 o 
   4   5  16      104.82      109.29     28.34 o 
   5   5  16       25.52       34.13     29.02 o 
   6   5  16        7.71      -34.21     28.16 o 
   7   5  16        1.42       33.66     42.60 o 
  -6   6  16       92.07      171.64     45.81 o 
  -5   6  16       45.57       91.76     40.91 o 
  -4   6  16       69.20       43.04     35.32 o 
  -3   6  16        3.85       19.93     32.10 o 
  -2   6  16       41.51       67.04     79.87 o 
  -1   6  16      111.88       64.27     47.52 o 
   0   6  16      503.42      517.69     70.28 o 
   1   6  16       36.20       28.86     44.94 o 
   2   6  16        0.61       31.15     47.45 o 
   3   6  16       40.89       -2.48     35.58 o 
   4   6  16       56.22       76.62     29.07 o 
   5   6  16       11.82       38.86     28.79 o 
   6   6  16       55.70       88.50     40.98 o 
  -5   7  16        5.87      -41.69     35.18 o 
  -4   7  16       41.71       66.67     62.84 o 
  -3   7  16       76.47       88.57     52.52 o 
  -2   7  16       56.42       62.38     50.50 o 
  -1   7  16       29.00       60.90     51.93 o 
   0   7  16        2.37      -51.80     42.90 o 
   1   7  16      100.75       23.85     51.28 o 
   2   7  16       71.77      106.26     73.52 o 
   3   7  16       20.70      -29.43     47.49 o 
   4   7  16       34.06       69.03     81.01 o 
  -9   0  17       25.95       13.33     58.43 o 
  -7   0  17      385.35      350.46     80.71 o 
  -5   0  17     3034.17     3108.46    109.82 o 
  -3   0  17     1073.56     1111.64     65.74 o 
  -1   0  17        0.77        3.76     18.80 o 
   1   0  17     1533.01     1384.24     75.04 o 
   3   0  17      764.19      827.90     93.57 o 
   5   0  17       38.64       36.10     53.64 o 
   7   0  17       94.00       47.66     65.95 o 
   9   0  17       77.17      270.56     89.13 o 
 -10   1  17       94.84      120.46     50.40 o 
  -9   1  17      399.28      408.19     98.82 o 
  -8   1  17      140.99      166.52     50.70 o 
  -7   1  17      178.26      170.24     39.94 o 
  -6   1  17      542.50      567.31     50.22 o 
  -5   1  17       56.73      111.23     29.64 o 
  -4   1  17       57.79       77.75     24.82 o 
  -3   1  17     1128.27     1031.24     38.42 o 
  -2   1  17     1304.33     1281.94     41.86 o 
  -1   1  17     2119.03     2129.93     55.21 o 
   0   1  17      617.47      622.26     34.36 o 
   1   1  17     1324.55     1412.55     51.11 o 
   2   1  17      620.79      603.15     46.41 o 
   3   1  17       53.89       -2.74     31.31 o 
   4   1  17        4.80       88.31     36.37 o 
   5   1  17      391.45      410.75     59.97 o 
   6   1  17       20.44      -28.91     53.16 o 
   7   1  17      348.41      501.38    104.94 o 
   8   1  17       50.54       18.79     57.74 o 
   9   1  17       25.44       41.48     52.16 o 
  -9   2  17        0.04      -47.64     31.76 o 
  -8   2  17       81.91       97.22     52.12 o 
  -7   2  17      183.32      155.14     42.79 o 
  -6   2  17     1382.89     1458.26     76.47 o 
  -5   2  17      127.47      197.27     30.41 o 
  -4   2  17      624.49      624.37     41.70 o 
  -3   2  17       87.90      116.68     25.67 o 
  -2   2  17      543.74      531.09     31.83 o 
  -1   2  17        3.97        7.07     18.39 o 
   0   2  17      694.58      632.10     37.73 o 
   1   2  17       93.86      129.37     35.59 o 
   2   2  17     1868.03     1842.61     71.14 o 
   3   2  17      589.09      539.82     48.40 o 
   4   2  17      631.14      714.15     69.56 o 
   5   2  17      318.88      372.15     59.58 o 
   6   2  17       50.64       34.18     42.71 o 
   7   2  17       87.04       -3.39     42.50 o 
   8   2  17       42.73       84.11     53.77 o 
   9   2  17        1.49      -22.27     44.68 o 
  -9   3  17       38.12        2.51     36.65 o 
  -8   3  17      553.93      678.28     67.93 o 
  -7   3  17      193.04      136.83     60.79 o 
  -6   3  17        6.11      -21.49     25.31 o 
  -5   3  17       11.64       61.39     27.93 o 
  -4   3  17      669.81      555.94     43.67 o 
  -3   3  17      891.34     1000.16     60.63 o 
  -2   3  17      544.06      634.80     50.59 o 
  -1   3  17      191.72      226.21     26.70 o 
   0   3  17      845.63      913.67     44.02 o 
   1   3  17        1.86       13.09     18.55 o 
   2   3  17       70.76       57.48     23.09 o 
   3   3  17      137.63      229.75     33.15 o 
   4   3  17      236.67      285.14     38.86 o 
   5   3  17       34.88        3.27     32.14 o 
   6   3  17      259.17      250.28     49.77 o 
   7   3  17       20.19       28.34     38.53 o 
   8   3  17      170.20      209.39     52.17 o 
  -8   4  17      100.95       86.01     45.23 o 
  -7   4  17      148.31      135.87     36.54 o 
  -6   4  17      215.78      194.58     37.20 o 
  -5   4  17      383.90      366.16     43.26 o 
  -4   4  17      568.36      638.90     49.83 o 
  -3   4  17      101.43       51.80     30.05 o 
  -2   4  17       55.41       70.53     29.10 o 
  -1   4  17       14.46       25.39     26.53 o 
   0   4  17      110.63       64.87     46.61 o 
   1   4  17      146.13      164.52     28.21 o 
   2   4  17       97.96      117.80     41.80 o 
   3   4  17      782.91      808.32     52.69 o 
   4   4  17        3.75       20.69     27.68 o 
   5   4  17      217.51      233.81     39.90 o 
   6   4  17       46.72      100.14     34.73 o 
   7   4  17        2.73       -2.04     34.86 o 
   8   4  17      108.70      100.31     51.27 o 
  -7   5  17      403.47      317.35     59.38 o 
  -6   5  17      139.00      139.96     37.55 o 
  -5   5  17       75.48       47.63     38.08 o 
  -4   5  17       64.07       26.67     44.31 o 
  -3   5  17      243.28      322.26     45.24 o 
  -2   5  17       37.86      116.26     33.04 o 
  -1   5  17       38.98       50.60     44.46 o 
   0   5  17      216.01      177.01     50.92 o 
   1   5  17      202.01      177.59     49.95 o 
   2   5  17        3.56       20.10     22.70 o 
   3   5  17       11.62      -34.93     23.29 o 
   4   5  17      155.42       81.15     29.14 o 
   5   5  17        1.10       12.16     27.45 o 
   6   5  17        6.13       29.11     30.99 o 
   7   5  17       16.79        9.80     37.20 o 
  -6   6  17        5.08       54.26     41.84 o 
  -5   6  17      323.76      303.13     51.57 o 
  -4   6  17       64.84       40.24     36.15 o 
  -3   6  17      226.47      255.40     61.26 o 
  -2   6  17        0.21       -5.82     43.97 o 
  -1   6  17      142.52       97.58     53.70 o 
   0   6  17        4.07       88.66     47.05 o 
   1   6  17       65.58       78.85     50.92 o 
   2   6  17        0.52        0.05     40.94 o 
   3   6  17        2.35       30.89     37.39 o 
   4   6  17      120.87       76.83     30.48 o 
   5   6  17        4.19        7.69     30.06 o 
  -4   7  17      163.78      241.52     64.87 o 
  -3   7  17      114.88       99.96     97.67 o 
  -2   7  17        1.78        5.68     64.75 o 
  -1   7  17      121.82       69.28     52.13 o 
   0   7  17        4.39       33.41     51.38 o 
   1   7  17       21.94      -10.36     61.08 o 
   2   7  17       38.14      -56.13     46.04 o 
   3   7  17        8.75      -32.49     53.90 o 
  -8   0  18     1424.10     1511.29    149.72 o 
  -6   0  18      737.53      837.43    111.39 o 
  -4   0  18      189.65      178.19     39.09 o 
  -2   0  18      905.33      862.23     62.36 o 
   0   0  18     1922.42     2143.62     94.34 o 
   2   0  18      725.02      602.86     83.42 o 
   4   0  18      380.21      432.38     82.65 o 
   6   0  18        1.46      -32.63     52.79 o 
   8   0  18      131.53      155.35     83.32 o 
  -9   1  18      144.71      143.47     52.69 o 
  -8   1  18        0.06        1.15     71.13 o 
  -7   1  18       44.83        5.49     33.39 o 
  -6   1  18      329.33      357.47     46.63 o 
  -5   1  18     1016.03      971.60     60.25 o 
  -4   1  18     1274.40     1225.91     76.25 o 
  -3   1  18      631.98      652.40     33.96 o 
  -2   1  18      971.21     1000.11     40.36 o 
  -1   1  18      259.76      271.20     26.83 o 
   0   1  18       22.70       64.83     22.56 o 
   1   1  18       29.94       50.67     23.13 o 
   2   1  18      190.80      155.80     40.79 o 
   3   1  18      565.40      754.24     67.66 o 
   4   1  18      363.18      398.93     75.55 o 
   5   1  18      592.92      494.56     66.88 o 
   6   1  18      207.28      237.94     56.05 o 
   7   1  18      189.10      184.31     55.05 o 
   8   1  18       32.66       16.76     49.58 o 
   9   1  18        0.00       15.55     54.46 o 
  -9   2  18      406.28      456.14     75.49 o 
  -8   2  18       51.69        7.23     32.68 o 
  -7   2  18      658.99      752.62     64.38 o 
  -6   2  18      145.09      257.57     49.72 o 
  -5   2  18      209.60      221.66     41.55 o 
  -4   2  18       49.98      112.05     27.33 o 
  -3   2  18       11.70        3.59     20.66 o 
  -2   2  18      106.38       82.33     21.13 o 
  -1   2  18      943.93      999.19     41.96 o 
   0   2  18        3.04      -27.25     18.16 o 
   1   2  18      860.28      869.32     45.69 o 
   2   2  18       20.15       30.22     31.21 o 
   3   2  18      205.83      240.92     40.66 o 
   4   2  18        1.91      -35.23     64.18 o 
   5   2  18       59.15       86.60     42.69 o 
   6   2  18       52.13       33.11     81.80 o 
   7   2  18      178.31      227.44     61.61 o 
   8   2  18      122.81      133.04     59.87 o 
  -9   3  18       51.70      -22.05     39.40 o 
  -8   3  18        5.73       48.79     39.04 o 
  -7   3  18       20.54       20.80     38.59 o 
  -6   3  18        0.54      -46.89     31.26 o 
  -5   3  18      249.64      322.55     54.21 o 
  -4   3  18       64.33       76.38     28.90 o 
  -3   3  18     1774.63     1931.10     72.68 o 
  -2   3  18       33.47       21.49     23.36 o 
  -1   3  18      817.78      848.39     53.24 o 
   0   3  18      203.01      189.82     27.76 o 
   1   3  18       27.04       19.19     21.04 o 
   2   3  18       50.09       32.34     23.65 o 
   3   3  18      269.17      309.53     38.23 o 
   4   3  18        2.26       30.14     28.62 o 
   5   3  18      137.19      175.18     42.23 o 
   6   3  18        8.20        4.33     37.44 o 
   7   3  18        4.17      -26.78     45.80 o 
   8   3  18        3.35      -47.95     39.79 o 
  -8   4  18       72.64      142.54     49.72 o 
  -7   4  18      346.05      382.68     65.27 o 
  -6   4  18      144.09      141.19     39.64 o 
  -5   4  18       34.50       25.68     42.85 o 
  -4   4  18      236.88      175.61     51.18 o 
  -3   4  18      204.84      220.60     48.13 o 
  -2   4  18       21.85      -18.05     25.38 o 
  -1   4  18        6.66       26.55     25.93 o 
   0   4  18     1015.93      854.32     76.68 o 
   1   4  18      511.27      543.47     49.49 o 
   2   4  18       90.03       65.28     27.72 o 
   3   4  18      223.95      203.35     35.23 o 
   4   4  18       46.82        5.28     28.98 o 
   5   4  18        1.03        3.28     31.56 o 
   6   4  18       66.90       88.03     43.36 o 
   7   4  18       66.31       50.62     51.03 o 
  -7   5  18        5.55       66.51     40.86 o 
  -6   5  18       13.66       16.83     30.84 o 
  -5   5  18       73.35      107.47     40.82 o 
  -4   5  18      322.54      403.19     51.92 o 
  -3   5  18        0.28      -22.88     36.36 o 
  -2   5  18     2273.06     2328.35     88.46 o 
  -1   5  18       75.84       99.40     45.03 o 
   0   5  18       56.45       14.67     43.33 o 
   1   5  18        9.10      -35.11     47.04 o 
   2   5  18       87.91       36.60     46.00 o 
   3   5  18      311.68      220.21     37.17 o 
   4   5  18      299.60      342.13     45.26 o 
   5   5  18       47.42       17.73     28.00 o 
   6   5  18      103.74      111.22     34.82 o 
  -6   6  18       38.12       53.30     42.48 o 
  -5   6  18       17.80        0.94     36.47 o 
  -4   6  18        2.20      -14.07     36.33 o 
  -3   6  18       34.81       75.31     51.32 o 
  -2   6  18       43.94       80.22     48.45 o 
  -1   6  18       24.67      -17.51     45.47 o 
   0   6  18      123.35      214.30     72.64 o 
   1   6  18      163.99      188.61     60.83 o 
   2   6  18      247.88      171.61     57.86 o 
   3   6  18        9.04       43.18     54.19 o 
   4   6  18       25.22       14.78     31.98 o 
   5   6  18        1.61       31.29     30.30 o 
  -4   7  18       28.22       16.79     70.76 o 
  -3   7  18      320.85      270.71     65.64 o 
  -2   7  18       30.00        1.17     48.90 o 
  -1   7  18       84.58        8.76     50.36 o 
   0   7  18        2.75      -24.03     48.36 o 
   1   7  18       15.52       10.16    109.74 o 
   2   7  18       47.79        2.48    131.67 o 
   3   7  18        9.99      -34.04     48.57 o 
  -9   0  19      649.92      589.28    115.13 o 
  -7   0  19      192.18       79.45     67.89 o 
  -5   0  19      173.99      186.81     41.71 o 
  -3   0  19     2595.62     2636.25    104.40 o 
  -1   0  19     1817.04     1745.92     64.11 o 
   1   0  19       59.34       39.35     48.46 o 
   3   0  19      485.21      452.30     82.49 o 
   5   0  19      142.55      281.39     83.15 o 
   7   0  19      169.64      154.28     82.64 o 
   9   0  19       33.34      -24.32     77.85 o 
  -9   1  19      175.74      262.62     63.28 o 
  -8   1  19      250.19      299.45     63.60 o 
  -7   1  19      630.21      619.97     57.95 o 
  -6   1  19       87.67       50.78     35.46 o 
  -5   1  19      665.63      618.39     54.16 o 
  -4   1  19       35.38       41.65     29.12 o 
  -3   1  19      411.85      383.18     35.72 o 
  -2   1  19        6.07       29.87     19.08 o 
  -1   1  19      205.04      202.46     32.67 o 
   0   1  19     1191.86     1396.17     73.24 o 
   1   1  19     1026.73     1010.54     48.88 o 
   2   1  19      153.69      185.44     43.67 o 
   3   1  19      839.80     1003.82     76.79 o 
   4   1  19       56.89       51.40     41.09 o 
   5   1  19       43.73       62.93     44.61 o 
   6   1  19       54.29       74.90     44.05 o 
   7   1  19        3.03       11.90     42.61 o 
   8   1  19       29.92      -36.32     53.11 o 
  -9   2  19      142.79      120.24    127.48 o 
  -8   2  19      266.25      259.24     50.29 o 
  -7   2  19        1.90       -5.49     42.78 o 
  -6   2  19       86.29       77.52     60.53 o 
  -5   2  19      186.11      129.64     39.63 o 
  -4   2  19     1919.58     1973.29     67.42 o 
  -3   2  19      209.16      255.95     33.30 o 
  -2   2  19     1079.56     1199.12     45.64 o 
  -1   2  19      183.81      214.55     29.24 o 
   0   2  19      453.13      429.19     36.09 o 
   1   2  19       14.14       32.02     22.47 o 
   2   2  19        4.75      -14.45     38.37 o 
   3   2  19        6.32       22.26     28.88 o 
   4   2  19      219.22      160.18     49.71 o 
   5   2  19        1.98        3.26     37.99 o 
   6   2  19       36.92       37.86     75.17 o 
   7   2  19        0.63       -1.65     48.58 o 
   8   2  19       25.89      -26.31     47.81 o 
  -8   3  19      301.31      304.14     56.34 o 
  -7   3  19       95.26      -51.73     34.49 o 
  -6   3  19     1321.80     1269.40    156.11 o 
  -5   3  19       69.01       94.09     31.20 o 
  -4   3  19      580.53      538.29     44.85 o 
  -3   3  19       11.94       37.94     27.75 o 
  -2   3  19       22.77       34.58     25.19 o 
  -1   3  19      285.36      363.53     42.01 o 
   0   3  19       53.93       44.70     23.35 o 
   1   3  19        8.03       51.68     21.20 o 
   2   3  19      801.36      798.46     48.65 o 
   3   3  19       64.16       61.67     29.23 o 
   4   3  19      806.93      770.95     78.08 o 
   5   3  19       16.44       18.78     45.87 o 
   6   3  19       70.55       59.90     41.74 o 
   7   3  19        7.82       19.47     39.70 o 
   8   3  19       12.05       31.18     45.23 o 
  -8   4  19       34.99       47.88     45.60 o 
  -7   4  19       47.13       75.46     45.26 o 
  -6   4  19       48.58       76.86     33.60 o 
  -5   4  19      159.48      140.08     47.05 o 
  -4   4  19       32.67        6.74     28.63 o 
  -3   4  19      537.64      677.81     71.66 o 
  -2   4  19      526.13      574.32     50.67 o 
  -1   4  19       30.21        7.26     26.92 o 
   0   4  19       14.84       16.16     39.60 o 
   1   4  19      130.64      146.97     36.10 o 
   2   4  19       19.73       16.69     25.53 o 
   3   4  19        5.59       38.18     29.03 o 
   4   4  19        1.20       28.36     30.09 o 
   5   4  19       66.82       49.13     34.44 o 
   6   4  19      130.25      120.32     44.76 o 
   7   4  19        1.41       41.67     47.11 o 
  -7   5  19      657.18      590.68     90.04 o 
  -6   5  19        5.14        8.09     32.78 o 
  -5   5  19      335.06      332.73     51.34 o 
  -4   5  19       37.46       58.88     36.26 o 
  -3   5  19       49.97       57.68     36.53 o 
  -2   5  19      162.73      372.68    151.46 o 
  -1   5  19        3.35       89.34     71.04 o 
   0   5  19      118.96      100.30     51.08 o 
   1   5  19      202.11      245.84     59.57 o 
   2   5  19        0.14       26.86     42.41 o 
   3   5  19      215.88      199.51     37.52 o 
   4   5  19        0.45       31.52     36.99 o 
   5   5  19       64.61       72.55     36.75 o 
   6   5  19        0.00       15.48     36.48 o 
  -5   6  19       14.88      -14.13     38.83 o 
  -4   6  19       17.78       59.58     41.18 o 
  -3   6  19       31.89       50.54     49.38 o 
  -2   6  19       15.14      -18.25     44.54 o 
  -1   6  19       62.48       27.61     49.72 o 
   0   6  19        5.36       30.21     48.58 o 
   1   6  19        0.45      -58.56     39.04 o 
   2   6  19        0.55      -17.38     46.69 o 
   3   6  19       10.11       62.55    115.34 o 
   4   6  19       49.22      -33.21     38.57 o 
   5   6  19       17.11       -9.11     34.45 o 
  -3   7  19       15.98       -2.46     59.71 o 
  -2   7  19        1.10       85.81     54.95 o 
  -1   7  19        0.13       19.55     92.37 o 
   0   7  19        0.56      -51.31     48.12 o 
   1   7  19       23.38      -24.43     50.03 o 
   2   7  19       74.38       78.23     54.91 o 
  -8   0  20      147.69      185.66     79.90 o 
  -6   0  20     1332.52     1185.30    129.21 o 
  -4   0  20     1790.48     1841.96    144.59 o 
  -2   0  20      617.03      617.82     61.55 o 
   0   0  20      208.77      251.49     48.15 o 
   2   0  20      236.56      273.10     71.36 o 
   4   0  20     1228.69     1155.20    123.28 o 
   6   0  20       36.07      -63.22     42.14 o 
   8   0  20       12.35       22.95     71.47 o 
  -9   1  20      156.24      139.42     56.92 o 
  -8   1  20      350.75      395.62     71.25 o 
  -7   1  20       66.22       23.09     44.36 o 
  -6   1  20       80.36       32.95     34.90 o 
  -5   1  20        2.62       17.09     31.48 o 
  -4   1  20      117.97      126.07     36.92 o 
  -3   1  20      396.25      355.72     35.42 o 
  -2   1  20     1039.11     1063.20     44.43 o 
  -1   1  20       42.51       52.23     23.40 o 
   0   1  20     2264.80     2279.71     70.01 o 
   1   1  20       12.16        3.60     21.96 o 
   2   1  20      233.84      199.76     47.93 o 
   3   1  20       80.29      140.05     44.49 o 
   4   1  20        8.10      -20.23     32.84 o 
   5   1  20        1.48      -49.87     37.19 o 
   6   1  20      153.59       69.51     70.48 o 
   7   1  20       19.10       44.02     49.71 o 
   8   1  20      105.34      164.88     62.66 o 
  -9   2  20        7.06       21.04    106.49 o 
  -8   2  20        2.96       43.97     38.36 o 
  -7   2  20      596.04      540.30     60.95 o 
  -6   2  20       27.83       27.97     36.07 o 
  -5   2  20      677.35      801.23     66.85 o 
  -4   2  20        2.19       38.32     35.29 o 
  -3   2  20      963.82     1087.51     53.56 o 
  -2   2  20        0.53        7.59     23.99 o 
  -1   2  20      239.86      180.61     27.70 o 
   0   2  20      128.70      145.56     35.16 o 
   1   2  20      306.16      256.05     33.00 o 
   2   2  20      204.54      262.95     40.64 o 
   3   2  20      215.59      314.50     44.61 o 
   4   2  20      120.76      109.13     45.78 o 
   5   2  20      118.68      187.28     52.80 o 
   6   2  20        1.06      -64.38     43.34 o 
   7   2  20       37.59       -2.42     44.53 o 
   8   2  20        6.56      -14.20     64.38 o 
  -8   3  20        8.65       30.59     42.71 o 
  -7   3  20      101.03       91.53     59.88 o 
  -6   3  20       99.41       81.20     42.73 o 
  -5   3  20        1.94       13.42     37.95 o 
  -4   3  20        3.01      -31.91     26.46 o 
  -3   3  20      286.26      344.36     64.36 o 
  -2   3  20      132.92      150.35     30.75 o 
  -1   3  20     4646.55     4223.36    141.88 o 
   0   3  20        1.36        2.16     21.72 o 
   1   3  20     1195.41     1133.39     64.71 o 
   2   3  20        3.85       15.60     24.54 o 
   3   3  20        8.30        5.46     33.26 o 
   4   3  20       65.70      113.90     40.05 o 
   5   3  20       73.87      121.60     53.92 o 
   6   3  20        2.12       36.74     41.57 o 
   7   3  20      148.84      177.60     68.72 o 
  -7   4  20        7.02       50.23     46.25 o 
  -6   4  20      106.39       28.55     42.38 o 
  -5   4  20      113.81      107.10     36.44 o 
  -4   4  20      317.87      392.45     45.52 o 
  -3   4  20       80.38      114.52     68.32 o 
  -2   4  20      182.14      228.73     40.88 o 
  -1   4  20       41.75       29.05     30.80 o 
   0   4  20      102.04       72.04     45.75 o 
   1   4  20        5.31       72.98     48.33 o 
   2   4  20      122.69      116.75     37.71 o 
   3   4  20      425.66      360.15     42.74 o 
   4   4  20        3.01       22.13     31.59 o 
   5   4  20       19.68       65.25     35.39 o 
   6   4  20        7.11      -24.69     39.22 o 
   7   4  20       11.11       36.62     45.95 o 
  -6   5  20       23.14       61.55     35.99 o 
  -5   5  20        6.63       43.16     39.17 o 
  -4   5  20       44.90       38.60     38.21 o 
  -3   5  20        9.65      -30.50     31.04 o 
  -2   5  20     1146.09     1082.62     91.70 o 
  -1   5  20        6.11       14.82     71.95 o 
   0   5  20      567.95      492.51    156.79 o 
   1   5  20        0.57      -37.06     57.49 o 
   2   5  20       25.54       26.58     49.15 o 
   3   5  20       72.90      108.01     50.19 o 
   4   5  20        3.17        5.29     30.58 o 
   5   5  20        1.84       -6.39     34.44 o 
   6   5  20       56.33       64.52     56.64 o 
  -5   6  20       33.39      134.70     46.74 o 
  -4   6  20      148.56      165.33     59.80 o 
  -3   6  20       49.17      -25.72     45.90 o 
  -2   6  20        9.59      -40.63     47.82 o 
  -1   6  20        0.05       -8.53     44.28 o 
   0   6  20        0.85       67.17     50.32 o 
   1   6  20        9.20        8.86     46.45 o 
   2   6  20       56.05       26.64     69.05 o 
   3   6  20        9.11       -4.08     47.21 o 
   4   6  20       68.35       51.93     92.25 o 
  -2   7  20       46.52      -47.83    102.88 o 
  -1   7  20      126.08       22.66     54.08 o 
   0   7  20        0.40      -42.96     52.84 o 
   1   7  20        6.44       18.55     55.67 o 
  -9   0  21      491.32      535.35    118.59 o 
  -7   0  21      667.90      630.49    110.69 o 
  -5   0  21      742.37      683.12     66.75 o 
  -3   0  21        7.81      -45.41     30.27 o 
  -1   0  21      886.09      888.10     83.48 o 
   1   0  21      229.54      266.95     67.26 o 
   3   0  21      449.08      579.24     96.16 o 
   5   0  21       14.18       71.24     63.27 o 
   7   0  21       22.42      -91.92     61.28 o 
  -9   1  21        7.23       12.08     47.91 o 
  -8   1  21        0.24       -1.06     50.22 o 
  -7   1  21       54.09       37.83     43.23 o 
  -6   1  21      201.29      237.82     45.79 o 
  -5   1  21     1376.74     1347.27     75.83 o 
  -4   1  21      130.88      126.90     36.94 o 
  -3   1  21      987.65      903.33     50.79 o 
  -2   1  21      367.81      349.33     32.32 o 
  -1   1  21      159.48       90.35     34.43 o 
   0   1  21     2071.65     2273.18     64.53 o 
   1   1  21        3.58      -19.32     22.45 o 
   2   1  21      120.06      187.22     48.45 o 
   3   1  21      406.91      427.34     63.14 o 
   4   1  21      257.71      238.92     55.62 o 
   5   1  21      354.97      411.70     67.59 o 
   6   1  21       55.96       63.32     52.37 o 
   7   1  21       72.18       14.75     50.56 o 
   8   1  21       26.93       29.21     58.40 o 
  -8   2  21      563.52      598.70     87.70 o 
  -7   2  21      104.74      144.00     52.92 o 
  -6   2  21      487.54      541.89     61.58 o 
  -5   2  21       21.07      -28.26     32.44 o 
  -4   2  21      175.77      256.31     64.55 o 
  -3   2  21       48.32       34.07     25.75 o 
  -2   2  21      501.80      526.31     52.62 o 
  -1   2  21      266.52      259.09     31.35 o 
   0   2  21      199.53      294.22     38.27 o 
   1   2  21       28.91       22.14     25.06 o 
   2   2  21      439.48      524.81     63.96 o 
   3   2  21       33.66       20.90     40.47 o 
   4   2  21      284.13      136.40     49.39 o 
   5   2  21      144.65       91.55     51.13 o 
   6   2  21       22.38       60.45     51.50 o 
   7   2  21       16.12       20.31     52.09 o 
   8   2  21       13.88       42.91     60.41 o 
  -8   3  21        0.04       59.13     44.30 o 
  -7   3  21       55.12       31.37     40.57 o 
  -6   3  21      630.36      580.18     65.75 o 
  -5   3  21       20.01      -30.04     35.09 o 
  -4   3  21     1363.44     1516.55     67.31 o 
  -3   3  21        4.64      -27.80     24.86 o 
  -2   3  21       16.78       23.39     29.47 o 
  -1   3  21     1183.17     1168.30    135.13 o 
   0   3  21        2.97        7.21     24.73 o 
   1   3  21       18.00        6.01     28.53 o 
   2   3  21      225.59      238.52     36.77 o 
   3   3  21      194.53      148.85     41.40 o 
   4   3  21      599.41      556.16     59.19 o 
   5   3  21       52.93       67.77     51.06 o 
   6   3  21      110.93       25.37     53.32 o 
   7   3  21        0.05       30.78     44.82 o 
  -7   4  21      218.07      196.09     77.91 o 
  -6   4  21      119.15       53.40     45.01 o 
  -5   4  21      149.91      131.70     44.29 o 
  -4   4  21        7.05       69.61     33.84 o 
  -3   4  21       26.52       36.57     34.72 o 
  -2   4  21        2.57       32.92     31.75 o 
  -1   4  21      159.22       74.36     51.25 o 
   0   4  21      156.65      137.48     49.60 o 
   1   4  21      111.18       49.07     47.21 o 
   2   4  21       13.96       50.80     35.80 o 
   3   4  21      182.47      190.74     37.14 o 
   4   4  21        1.45      -15.65     29.34 o 
   5   4  21        1.13       11.98     33.01 o 
   6   4  21        2.37       33.35     40.85 o 
  -6   5  21        5.47      -30.45     37.34 o 
  -5   5  21      171.05      134.23     60.55 o 
  -4   5  21       23.15      -14.30     35.50 o 
  -3   5  21       31.32       23.64     36.43 o 
  -2   5  21        2.57        1.93     46.04 o 
  -1   5  21        7.37      -72.10     48.07 o 
   0   5  21       15.46       17.95     48.95 o 
   1   5  21        1.87      -40.22     41.45 o 
   2   5  21       22.57        6.61     47.45 o 
   3   5  21      155.45      117.44     73.52 o 
   4   5  21        0.18      -45.80     30.53 o 
   5   5  21       71.69       79.62     38.55 o 
  -4   6  21        3.17      147.67     59.55 o 
  -3   6  21       48.04       55.04     54.78 o 
  -2   6  21       37.94       16.95     46.98 o 
  -1   6  21       41.70       91.38     57.75 o 
   0   6  21       31.77       80.13     58.19 o 
   1   6  21       76.68      145.61     59.50 o 
   2   6  21        0.77       48.69    125.25 o 
   3   6  21        0.52       76.35     54.94 o 
   4   6  21        0.08        1.15     52.51 o 
  -8   0  22      326.66      243.14     93.35 o 
  -6   0  22       44.06       -6.26     58.26 o 
  -4   0  22      342.19      206.00     51.06 o 
  -2   0  22      980.92      925.13     75.96 o 
   0   0  22     2689.27     2673.16    171.32 o 
   2   0  22        4.58      -14.64     50.34 o 
   4   0  22        4.78       76.25     61.16 o 
   6   0  22       89.36      177.68     81.78 o 
   8   0  22       26.40      -97.16     71.30 o 
  -8   1  22      289.02      367.43     72.62 o 
  -7   1  22      188.63      245.42     64.61 o 
  -6   1  22      203.71      249.43     56.53 o 
  -5   1  22      957.24     1100.21     72.33 o 
  -4   1  22      703.50      627.62     59.43 o 
  -3   1  22      234.79      251.13     52.31 o 
  -2   1  22      138.75      174.19     33.91 o 
  -1   1  22     2195.58     2216.58     73.07 o 
   0   1  22     2742.95     2819.81     81.51 o 
   1   1  22      995.18      959.84     76.15 o 
   2   1  22      509.85      528.19     66.85 o 
   3   1  22      326.29      266.47     57.27 o 
   4   1  22       36.41       34.48     45.62 o 
   5   1  22      189.28      202.03     75.34 o 
   6   1  22        1.84       67.48     49.66 o 
   7   1  22        0.03        8.81     46.70 o 
   8   1  22        4.64       25.01     57.46 o 
  -8   2  22        9.38      -30.67     50.56 o 
  -7   2  22       72.14       11.47     40.13 o 
  -6   2  22        0.32       10.86     37.96 o 
  -5   2  22      193.40      158.10     47.65 o 
  -4   2  22        5.80       26.77     37.29 o 
  -3   2  22      332.13      358.68     49.76 o 
  -2   2  22      115.37      163.05     32.64 o 
  -1   2  22     1028.92     1090.89     96.36 o 
   0   2  22      388.89      321.56     44.85 o 
   1   2  22      321.57      298.40     37.25 o 
   2   2  22        2.18      -31.80     29.98 o 
   3   2  22       29.51        3.31     40.77 o 
   4   2  22      353.16      295.87     60.11 o 
   5   2  22      110.35      300.54     65.71 o 
   6   2  22        1.47       60.56     52.21 o 
   7   2  22       73.79      141.40     61.99 o 
  -8   3  22        1.04       48.75     46.77 o 
  -7   3  22      139.75       92.83     49.08 o 
  -6   3  22        6.01      -17.22     47.30 o 
  -5   3  22      149.40      161.75     47.40 o 
  -4   3  22       81.13       25.20     44.50 o 
  -3   3  22       33.04       44.14     51.60 o 
  -2   3  22      757.37      729.10     77.37 o 
  -1   3  22      497.92      607.59     62.70 o 
   0   3  22       77.15       76.71     35.34 o 
   1   3  22      419.26      409.80     50.00 o 
   2   3  22        2.66       41.38     40.13 o 
   3   3  22       46.38       64.13     60.57 o 
   4   3  22       67.66       29.29     37.03 o 
   5   3  22        3.64       22.97     47.24 o 
   6   3  22        0.08       23.34     52.72 o 
   7   3  22       16.24       62.29     47.61 o 
  -7   4  22       42.41        0.54     41.93 o 
  -6   4  22       25.58       33.29     44.52 o 
  -5   4  22        1.60      -20.37     45.09 o 
  -4   4  22       70.20       58.07     35.16 o 
  -3   4  22      256.46      245.08     45.49 o 
  -2   4  22      103.95      109.95     49.26 o 
  -1   4  22      186.89       80.77     60.54 o 
   0   4  22      183.50      217.88     65.98 o 
   1   4  22      119.96       93.82     51.41 o 
   2   4  22        3.13      -11.13     36.01 o 
   3   4  22        0.18       21.52     40.42 o 
   4   4  22       16.80       37.03     32.85 o 
   5   4  22       37.61       27.36     33.35 o 
   6   4  22       57.52       49.14     45.77 o 
  -6   5  22      133.23      157.06     63.34 o 
  -5   5  22       37.84       27.94     40.77 o 
  -4   5  22       47.78      105.18     41.65 o 
  -3   5  22       16.40       19.77     37.91 o 
  -2   5  22        0.24        4.81     59.19 o 
  -1   5  22        7.17        6.97    122.67 o 
   0   5  22       67.35       81.10     50.40 o 
   1   5  22       18.89      -63.55     42.36 o 
   2   5  22      103.78      182.14     60.97 o 
   3   5  22        1.93      -71.59     57.01 o 
   4   5  22       66.35      110.99     43.72 o 
   5   5  22        3.33       -2.50     36.23 o 
  -4   6  22       71.85       81.86     57.95 o 
  -3   6  22        3.57       -5.93     51.14 o 
  -2   6  22      100.28       92.69     57.72 o 
  -1   6  22       32.44      137.72     61.26 o 
   0   6  22       28.71       32.33     52.84 o 
   1   6  22        5.11      -37.83     50.03 o 
   2   6  22       32.44       32.47     55.01 o 
   3   6  22        4.34        3.63     55.72 o 
  -7   0  23      334.81      168.41     80.82 o 
  -5   0  23      376.47      598.39    113.07 o 
  -3   0  23      308.79      293.66     71.25 o 
  -1   0  23        8.51       68.49     44.78 o 
   1   0  23        4.73      111.16     65.89 o 
   3   0  23      962.31      893.77    118.01 o 
   5   0  23      804.28      970.06    133.66 o 
   7   0  23        0.43      -74.61     70.73 o 
  -8   1  23       46.14      142.37    103.59 o 
  -7   1  23      271.98      229.28     81.67 o 
  -6   1  23       64.92       16.31     48.17 o 
  -5   1  23      245.53      165.92     55.10 o 
  -4   1  23      687.39      569.68     59.50 o 
  -3   1  23      462.60      419.63     56.11 o 
  -2   1  23      239.12      198.57     36.92 o 
  -1   1  23       17.00        4.34     23.35 o 
   0   1  23      466.65      472.26     50.99 o 
   1   1  23      829.94      894.86     63.52 o 
   2   1  23       58.78       84.22     85.56 o 
   3   1  23       19.08      100.08     47.09 o 
   4   1  23      373.89      394.02     68.64 o 
   5   1  23      198.65      125.81     58.34 o 
   6   1  23      202.72      135.68     59.69 o 
   7   1  23       60.38       48.31     74.06 o 
  -8   2  23       49.64       25.32     56.39 o 
  -7   2  23       23.01       47.83     42.41 o 
  -6   2  23      201.98      231.31     51.02 o 
  -5   2  23      251.94      324.09     57.22 o 
  -4   2  23      597.61      583.73     65.87 o 
  -3   2  23      108.21      108.13     40.17 o 
  -2   2  23      330.78      324.42     39.82 o 
  -1   2  23       52.36       28.92     24.68 o 
   0   2  23        7.87       38.41     32.56 o 
   1   2  23       43.06        8.54     33.22 o 
   2   2  23      145.12      201.32     41.84 o 
   3   2  23        1.47      -18.22     41.77 o 
   4   2  23      287.99      271.31     60.95 o 
   5   2  23       23.40      -15.49     44.41 o 
   6   2  23       73.70      117.11     60.05 o 
   7   2  23        0.58      -35.08     51.63 o 
  -7   3  23        0.46        1.27     43.28 o 
  -6   3  23       47.99       24.47     43.60 o 
  -5   3  23        2.54       36.32     40.68 o 
  -4   3  23       22.54       23.67     38.20 o 
  -3   3  23        0.52       76.94     32.17 o 
  -2   3  23       49.47      126.42     47.62 o 
  -1   3  23       21.61       95.97     34.52 o 
   0   3  23      191.77      333.89     58.85 o 
   1   3  23       74.43       21.18     33.65 o 
   2   3  23      169.86       42.08     36.98 o 
   3   3  23       36.73       69.17     40.73 o 
   4   3  23        0.11       12.69     48.47 o 
   5   3  23        7.11      -28.04     48.50 o 
   6   3  23       19.44       46.87     55.18 o 
  -6   4  23      123.08      113.41     59.13 o 
  -5   4  23      256.59      171.09     51.44 o 
  -4   4  23      162.01      158.93     40.02 o 
  -3   4  23      406.07      440.53     55.49 o 
  -2   4  23      122.23       36.37     36.25 o 
  -1   4  23        1.37       48.29     44.69 o 
   0   4  23        3.83       58.38     45.78 o 
   1   4  23       73.48      110.08     56.78 o 
   2   4  23       16.47       69.70     51.03 o 
   3   4  23        8.49      -30.11     49.90 o 
   4   4  23       37.35       12.06     33.83 o 
   5   4  23       20.13       31.53     43.32 o 
   6   4  23       45.11       10.84     42.10 o 
  -5   5  23        0.07       46.53     40.61 o 
  -4   5  23       18.94       -9.61     39.37 o 
  -3   5  23       54.83      109.24     53.25 o 
  -2   5  23        7.49       16.08     47.65 o 
  -1   5  23      223.20      270.13     64.35 o 
   0   5  23       10.36       17.03     50.75 o 
   1   5  23       48.14       50.16     54.29 o 
   2   5  23        0.01        9.67     59.71 o 
   3   5  23        0.31       21.66     49.47 o 
   4   5  23        2.41       25.82     43.32 o 
  -3   6  23       56.40       36.95     52.31 o 
  -2   6  23        0.37       68.45     73.57 o 
  -1   6  23        7.31       47.76     61.10 o 
   0   6  23        1.59        8.51     76.11 o 
   1   6  23       15.91      -33.63     47.60 o 
   2   6  23       15.35       15.36     55.36 o 
  -8   0  24      244.69      131.62     88.96 o 
  -6   0  24      685.43      739.76    129.32 o 
  -4   0  24      256.20      195.83     54.06 o 
  -2   0  24      208.30      247.43    145.48 o 
   0   0  24      649.67      478.52    128.89 o 
   2   0  24      234.08      212.78     79.62 o 
   4   0  24       50.49       47.44     69.93 o 
   6   0  24        0.48        6.95     76.71 o 
  -8   1  24        1.16      -40.10     49.43 o 
  -7   1  24        0.17      -60.62     48.37 o 
  -6   1  24       31.70       46.27     63.01 o 
  -5   1  24        2.72       10.57     37.72 o 
  -4   1  24      623.91      512.71     59.19 o 
  -3   1  24      137.12      184.56     46.57 o 
  -2   1  24      896.04      947.18     58.06 o 
  -1   1  24      258.75      252.72     40.17 o 
   0   1  24      894.98      865.46     79.18 o 
   1   1  24      669.69      784.98     61.56 o 
   2   1  24       71.18       63.56     46.74 o 
   3   1  24       40.88       20.19     45.62 o 
   4   1  24        2.88       56.69     48.39 o 
   5   1  24        5.33       58.61     52.11 o 
   6   1  24      157.21      128.98     97.24 o 
   7   1  24        0.48      -24.44     50.03 o 
  -7   2  24      456.22      491.18     66.29 o 
  -6   2  24       64.13       30.34     58.57 o 
  -5   2  24      178.03      125.69     45.68 o 
  -4   2  24        2.87       -4.50     42.04 o 
  -3   2  24       23.71        5.09     36.89 o 
  -2   2  24       77.52       68.89     42.91 o 
  -1   2  24      135.34      131.45     32.18 o 
   0   2  24      367.86      359.48     40.90 o 
   1   2  24      997.66     1076.16     59.18 o 
   2   2  24       79.64       47.46     37.49 o 
   3   2  24       64.27       50.02     47.45 o 
   4   2  24       60.81      -24.78     40.41 o 
   5   2  24        1.65      -69.12     46.08 o 
   6   2  24        0.91      -12.11     50.23 o 
  -7   3  24       20.74       -6.16     41.97 o 
  -6   3  24       26.79       67.48     47.38 o 
  -5   3  24      360.52      422.20     62.98 o 
  -4   3  24       12.55       78.15     43.37 o 
  -3   3  24      786.69      652.16     76.43 o 
  -2   3  24       48.72       74.08     36.53 o 
  -1   3  24      140.46      179.74     42.39 o 
   0   3  24       13.84       15.54     42.21 o 
   1   3  24       34.09       30.33     39.74 o 
   2   3  24       37.33       38.99     37.31 o 
   3   3  24       97.18       94.85     63.18 o 
   4   3  24        1.37       -3.58     49.00 o 
   5   3  24      192.41      145.19     60.76 o 
   6   3  24        9.33      -30.60     54.27 o 
  -6   4  24       60.25       -3.76     87.18 o 
  -5   4  24       25.33      -57.97     57.20 o 
  -4   4  24        1.69        7.40     45.73 o 
  -3   4  24        2.55       43.44     37.11 o 
  -2   4  24        2.13       20.65     36.81 o 
  -1   4  24       62.80       86.68     48.42 o 
   0   4  24      102.92      103.94     66.83 o 
   1   4  24      196.02      162.05     56.98 o 
   2   4  24      382.87      381.41     70.11 o 
   3   4  24       61.02       66.30     41.91 o 
   4   4  24       15.76      -18.86     46.36 o 
   5   4  24        3.02      -17.70     42.95 o 
  -5   5  24        4.57       18.75     65.32 o 
  -4   5  24       95.45       59.67     65.67 o 
  -3   5  24        0.10      -23.26     48.93 o 
  -2   5  24       47.32      150.01     82.88 o 
  -1   5  24        4.59       18.34     70.10 o 
   0   5  24       17.75       11.85     50.27 o 
   1   5  24        0.14       17.57     45.12 o 
   2   5  24       12.18       56.83     53.80 o 
   3   5  24        1.85      -26.06     52.82 o 
   4   5  24       54.95       54.32     84.03 o 
  -2   6  24        5.33      -30.38     47.82 o 
  -1   6  24        5.61       53.92     58.26 o 
   0   6  24       82.39       18.73     56.06 o 
   1   6  24        3.94        5.68     56.13 o 
  -7   0  25       79.59       35.08     70.96 o 
  -5   0  25       56.05      146.41     84.74 o 
  -3   0  25      514.04      520.75     71.66 o 
  -1   0  25     1522.69     1434.28     97.19 o 
   1   0  25      368.55      483.34     97.11 o 
   3   0  25       18.08      -36.33     55.64 o 
   5   0  25      160.57      -39.35     69.88 o 
  -7   1  25      229.55      210.76     63.14 o 
  -6   1  25      218.49      190.14     62.88 o 
  -5   1  25       53.80       39.24     40.53 o 
  -4   1  25       26.56       34.18     39.08 o 
  -3   1  25        4.40       43.47     39.89 o 
  -2   1  25      260.61      298.37     42.82 o 
  -1   1  25      303.40      306.78     47.99 o 
   0   1  25      998.64      860.03     65.11 o 
   1   1  25      292.88      381.85     49.58 o 
   2   1  25      121.50       58.27     49.83 o 
   3   1  25      295.16      288.64     63.43 o 
   4   1  25       81.87      135.15     53.57 o 
   5   1  25        6.15      118.49     59.34 o 
   6   1  25        8.11        2.99     56.82 o 
  -7   2  25        6.33      -15.79     48.86 o 
  -6   2  25        0.04       32.20     41.28 o 
  -5   2  25        2.26       25.42     41.94 o 
  -4   2  25      125.51      114.86     60.83 o 
  -3   2  25       36.46       -3.26     38.54 o 
  -2   2  25      799.95      716.63     68.06 o 
  -1   2  25      118.41       85.71     49.31 o 
   0   2  25       89.11       28.19     29.34 o 
   1   2  25       17.13       26.48     35.25 o 
   2   2  25       13.65       -6.92     42.48 o 
   3   2  25       65.47        4.92     51.88 o 
   4   2  25       45.97       95.16     53.48 o 
   5   2  25       28.04       31.42     67.74 o 
   6   2  25      133.66       73.42     60.95 o 
  -6   3  25      172.27      244.84     58.03 o 
  -5   3  25       63.53       54.86     44.49 o 
  -4   3  25       19.42      -65.20     55.23 o 
  -3   3  25        9.84       90.45     61.07 o 
  -2   3  25       15.61       44.17     36.20 o 
  -1   3  25       13.05       -9.83     34.26 o 
   0   3  25      261.21      166.99     79.39 o 
   1   3  25      168.30      111.42     50.14 o 
   2   3  25      409.29      434.70     79.89 o 
   3   3  25       16.02       28.32     38.57 o 
   4   3  25       15.35        7.57     50.98 o 
   5   3  25        0.06      -74.11     49.56 o 
  -5   4  25       15.03       -1.97     45.39 o 
  -4   4  25      203.78      163.05    137.34 o 
  -3   4  25      151.21      211.34     47.29 o 
  -2   4  25      177.45      140.59     76.54 o 
  -1   4  25       67.96      101.18     53.77 o 
   0   4  25       90.93       65.85     50.69 o 
   1   4  25        9.04       76.67     51.05 o 
   2   4  25       30.13      -31.16     90.55 o 
   3   4  25        0.47       58.14     38.88 o 
   4   4  25       14.26       16.00     42.92 o 
  -4   5  25        0.89       -9.74     41.76 o 
  -3   5  25       16.39      -33.44     51.65 o 
  -2   5  25        2.22      -25.52     70.62 o 
  -1   5  25       17.94       81.38     50.96 o 
   0   5  25        3.84       23.01     50.51 o 
   1   5  25      108.59      106.52     58.29 o 
   2   5  25        0.45       61.06     53.76 o 
   3   5  25       56.93       29.99     57.61 o 
  -6   0  26      628.25      395.10    111.25 o 
  -4   0  26      730.66      648.12    120.78 o 
  -2   0  26       71.02       32.72     91.54 o 
   0   0  26      109.13      128.09     54.17 o 
   2   0  26      274.77      243.93     87.43 o 
   4   0  26      111.46      170.45     83.20 o 
   6   0  26       25.73       65.89     85.76 o 
  -7   1  26       64.45       20.15     62.30 o 
  -6   1  26      116.41       53.25     58.62 o 
  -5   1  26       54.15       -1.17     40.17 o 
  -4   1  26       41.52       40.61     41.77 o 
  -3   1  26        5.20       20.15     45.23 o 
  -2   1  26      298.22      251.65     41.70 o 
  -1   1  26      947.99      976.67     74.70 o 
   0   1  26        5.74       13.67     36.93 o 
   1   1  26      120.43      238.76     60.45 o 
   2   1  26       61.27        0.08     45.70 o 
   3   1  26        6.17      -24.46     46.64 o 
   4   1  26       49.25       41.78     53.68 o 
   5   1  26        9.36      -45.65     48.21 o 
   6   1  26       23.11      132.93     60.93 o 
  -7   2  26      102.70      168.21     71.87 o 
  -6   2  26       82.20       91.32     48.26 o 
  -5   2  26      459.99      470.60     64.95 o 
  -4   2  26       41.18      -30.75     43.17 o 
  -3   2  26      371.49      471.38     62.71 o 
  -2   2  26        0.57       11.32     41.06 o 
  -1   2  26        6.80       40.20     52.62 o 
   0   2  26       29.51       52.65     32.21 o 
   1   2  26       59.24       19.84     47.14 o 
   2   2  26        0.82       -0.86     44.65 o 
   3   2  26      133.16       48.82     52.93 o 
   4   2  26       43.26        3.79     52.16 o 
   5   2  26       12.67        1.13     55.09 o 
   6   2  26        4.31       49.99     61.40 o 
  -6   3  26       24.06       34.00     45.59 o 
  -5   3  26       15.56       21.12     45.60 o 
  -4   3  26      111.59       61.91     47.05 o 
  -3   3  26      129.12      177.02     51.96 o 
  -2   3  26        2.56      -10.62     55.87 o 
  -1   3  26       65.03      123.88     41.83 o 
   0   3  26      235.51      221.75    105.59 o 
   1   3  26       31.40      -30.33     43.46 o 
   2   3  26       13.54      -34.70     35.69 o 
   3   3  26       16.99       -3.36     38.41 o 
   4   3  26        0.00        0.80    100.74 o 
   5   3  26        0.31       13.24     56.14 o 
  -5   4  26       50.61        1.11     56.02 o 
  -4   4  26      123.01       53.15     56.30 o 
  -3   4  26       61.55       79.52     52.28 o 
  -2   4  26       33.56       79.94     58.77 o 
  -1   4  26       12.28       44.12     47.92 o 
   0   4  26        0.04       96.22     54.04 o 
   1   4  26      147.97      128.62     72.70 o 
   2   4  26       37.67       84.80     55.20 o 
   3   4  26       29.16      -25.91     56.55 o 
   4   4  26       15.14       35.60     44.68 o 
  -3   5  26       39.60      175.84     62.62 o 
  -2   5  26      119.04      185.22     70.33 o 
  -1   5  26        0.33       62.65     54.47 o 
   0   5  26       45.61       86.39     57.28 o 
   1   5  26        0.68       76.26     57.93 o 
   2   5  26        3.64       78.40     59.66 o 
  -7   0  27      197.69      184.92     95.79 o 
  -5   0  27      221.47       63.73     80.47 o 
  -3   0  27       27.52       56.34     50.67 o 
  -1   0  27      469.58      504.46     74.69 o 
   1   0  27      191.76      187.43     79.16 o 
   3   0  27       77.79      205.18     88.04 o 
   5   0  27       23.87       16.34     72.44 o 
  -6   1  27       42.60       -8.93     87.19 o 
  -5   1  27       77.80       54.56     57.83 o 
  -4   1  27      208.72      257.36     54.80 o 
  -3   1  27      277.04      313.29     56.65 o 
  -2   1  27       64.28       57.88     44.51 o 
  -1   1  27      372.28      309.31     46.50 o 
   0   1  27       30.28       65.26     40.06 o 
   1   1  27        5.01       60.16     48.92 o 
   2   1  27        1.35      -40.83     45.51 o 
   3   1  27       90.38       34.80     51.74 o 
   4   1  27      205.94      158.11    116.52 o 
   5   1  27       39.70      -35.53     55.06 o 
  -6   2  27      246.98      209.85     56.79 o 
  -5   2  27      112.82      153.55     54.06 o 
  -4   2  27        0.76      -12.95     40.78 o 
  -3   2  27        0.27      -15.33     42.64 o 
  -2   2  27       33.31       64.55     46.27 o 
  -1   2  27      215.11       82.08     64.21 o 
   0   2  27      370.80      322.34     44.91 o 
   1   2  27       52.99       99.21     39.21 o 
   2   2  27      188.95       81.76     52.72 o 
   3   2  27        4.23        2.71     48.28 o 
   4   2  27       15.39       57.35     55.68 o 
   5   2  27        4.51       17.88     57.29 o 
  -5   3  27       21.21       27.44     46.52 o 
  -4   3  27       34.95       89.00     49.77 o 
  -3   3  27       25.04       34.64     43.78 o 
  -2   3  27      192.33      161.86     58.29 o 
  -1   3  27        6.22       18.36     50.06 o 
   0   3  27      368.32      188.59     57.61 o 
   1   3  27      223.11      226.43     62.86 o 
   2   3  27       43.09       47.71     41.66 o 
   3   3  27       14.90       91.22     56.53 o 
   4   3  27       55.22      157.35     62.99 o 
  -4   4  27       17.22      -33.87     54.19 o 
  -3   4  27        0.03      -43.48     55.24 o 
  -2   4  27       48.38       57.42     54.47 o 
  -1   4  27       21.42       -1.08     49.53 o 
   0   4  27       17.64       91.16     55.36 o 
   1   4  27       57.59       45.86     54.59 o 
   2   4  27       30.45       28.54     50.97 o 
   3   4  27       25.02       -5.12     52.69 o 
  -1   5  27       44.13      -18.54     53.01 o 
   0   5  27        4.97       12.16     52.65 o 
  -6   0  28       10.50      -18.34     74.83 o 
  -4   0  28      110.62      141.18     98.58 o 
  -2   0  28      451.49      440.32    149.66 o 
   0   0  28      329.08      268.63     66.53 o 
   2   0  28       13.23      -58.32     65.15 o 
   4   0  28       96.51       63.67     84.63 o 
  -6   1  28      178.31      133.53     69.31 o 
  -5   1  28       76.48      164.77     65.72 o 
  -4   1  28       64.64      100.17     47.30 o 
  -3   1  28        0.59        8.48     58.43 o 
  -2   1  28        1.44       20.25     44.03 o 
  -1   1  28       68.68       78.02     38.82 o 
   0   1  28       83.86       44.58     42.16 o 
   1   1  28      214.48      156.85     55.32 o 
   2   1  28      175.99      253.70     64.74 o 
   3   1  28       10.93       31.12     58.63 o 
   4   1  28       68.79      101.18     61.31 o 
   5   1  28        0.14       -3.20    141.03 o 
  -5   2  28       48.45        8.90     51.63 o 
  -4   2  28       11.14       57.04     45.61 o 
  -3   2  28      402.16      397.15     63.11 o 
  -2   2  28       28.05      -30.93     57.83 o 
  -1   2  28      169.31      163.88     60.97 o 
   0   2  28       36.99       14.66     53.17 o 
   1   2  28       10.28       49.70     48.98 o 
   2   2  28        1.50       26.85     50.57 o 
   3   2  28        0.18        7.49     69.10 o 
   4   2  28        0.08      -35.42     50.24 o 
  -5   3  28      253.77      200.68     56.39 o 
  -4   3  28       32.91      112.17     51.52 o 
  -3   3  28       22.17       29.62     60.82 o 
  -2   3  28        0.94        2.04     54.22 o 
  -1   3  28       46.53       72.84     78.53 o 
   0   3  28      297.90      207.45     59.73 o 
   1   3  28        2.30      -34.78     47.73 o 
   2   3  28        1.96       19.94     40.53 o 
   3   3  28       72.99       28.86     51.89 o 
   4   3  28        1.80     -100.25     66.83 o 
  -3   4  28       44.79       41.64     75.14 o 
  -2   4  28       88.07       80.30     96.87 o 
  -1   4  28       45.59       47.39     65.06 o 
   0   4  28        1.82        3.77     48.44 o 
   1   4  28       20.68       47.94     53.81 o 
   2   4  28        7.44       46.59     52.61 o 
  -5   0  29      547.46      596.31    136.43 o 
  -3   0  29       94.31      110.36     88.39 o 
  -1   0  29       12.61       68.24     54.96 o 
   1   0  29        8.10        1.31     66.00 o 
   3   0  29       55.79       50.62     82.92 o 
  -5   1  29        0.25       13.17     69.99 o 
  -4   1  29        0.19      -12.18     44.52 o 
  -3   1  29       71.32        0.26     43.32 o 
  -2   1  29       21.15       87.86     46.63 o 
  -1   1  29      146.51      140.52     51.17 o 
   0   1  29        9.81       15.36     64.22 o 
   1   1  29       59.46       81.80     97.09 o 
   2   1  29        0.39      -29.18     48.50 o 
   3   1  29        6.61      -39.39     48.38 o 
   4   1  29        1.18       67.34     59.41 o 
  -5   2  29       37.65       -5.20     44.90 o 
  -4   2  29      147.42      106.15     49.89 o 
  -3   2  29        0.79       31.33     48.28 o 
  -2   2  29       57.76       22.37     54.94 o 
  -1   2  29       10.07       26.02     56.71 o 
   0   2  29        0.18       23.41     76.59 o 
   1   2  29        0.67      -62.20     41.47 o 
   2   2  29       41.85       68.57     70.76 o 
   3   2  29        7.78      -15.13     51.45 o 
   4   2  29       63.08       25.92     59.74 o 
  -4   3  29        4.62       -9.07     46.79 o 
  -3   3  29       32.64       62.82     60.95 o 
  -2   3  29      151.68      112.94     65.02 o 
  -1   3  29        0.60      -40.71     81.66 o 
   0   3  29      387.15      356.25     82.84 o 
   1   3  29        1.65       43.07     50.98 o 
   2   3  29       69.09       69.88     51.83 o 
   3   3  29        2.74      -13.13     55.07 o 
  -2   4  29       29.07       51.02     96.52 o 
  -1   4  29       39.74       91.22     58.50 o 
   0   4  29       33.96       20.51     51.08 o 
   1   4  29       16.58      -21.34     49.23 o 
  -4   0  30       37.64       -9.97     84.57 o 
  -2   0  30      145.52       61.04     55.32 o 
   0   0  30      377.43      390.55     99.73 o 
   2   0  30       31.99     -101.57     67.72 o 
   4   0  30       27.79       22.95     89.35 o 
  -4   1  30      122.44       26.40    137.82 o 
  -3   1  30       52.10      126.22     53.90 o 
  -2   1  30       32.56       -9.80     43.92 o 
  -1   1  30       44.71        5.33     53.52 o 
   0   1  30        1.67      -31.28     43.22 o 
   1   1  30        8.75       -7.25     77.91 o 
   2   1  30       26.82       47.11     74.74 o 
   3   1  30       19.08        4.57     54.35 o 
  -4   2  30       27.11       30.92     49.66 o 
  -3   2  30        0.11       -5.61     47.66 o 
  -2   2  30       16.89       43.29     59.08 o 
  -1   2  30       93.21       84.36     63.24 o 
   0   2  30       11.03        0.00     81.78 o 
   1   2  30      114.57      126.17     58.62 o 
   2   2  30        3.72      -23.49     59.34 o 
   3   2  30       25.77      -60.24     52.93 o 
  -3   3  30       21.48        3.92     59.29 o 
  -2   3  30        5.63      -77.35     51.57 o 
  -1   3  30        0.98      103.07     90.20 o 
   0   3  30        9.42       33.77     79.38 o 
   1   3  30       24.87       79.09     55.01 o 
   2   3  30        2.34       20.56     84.22 o 
  -3   0  31       53.69       49.09     91.40 o 
  -1   0  31       68.23      -22.26    108.58 o 
   1   0  31       56.79      165.31     84.40 o 
   3   0  31        0.90      -46.01     79.61 o 
  -4   1  31        3.01       46.07     96.69 o 
  -3   1  31       57.88       47.53     50.43 o 
  -2   1  31       22.56       68.19     51.68 o 
  -1   1  31        1.73       40.14     59.33 o 
   0   1  31       41.57       90.73     47.06 o 
   1   1  31       49.34       -4.26     53.99 o 
   2   1  31       12.92      -26.74     54.59 o 
  -3   2  31        6.21      -11.13     47.86 o 
  -2   2  31       65.95      112.22     65.49 o 
  -1   2  31       45.38       86.41     62.87 o 
   0   2  31       90.36      166.97     94.82 o 
   1   2  31       20.45      -34.16     76.31 o 
   2   2  31        7.82      -14.66     55.46 o 
  -2   0  32       16.74        7.46     83.66 o 
   0   0  32        3.77       30.47     75.51 o 
  -2   1  32        6.16       33.92     50.87 o 
  -1   1  32        0.83       53.19     60.26 o 
   0   1  32       38.74      100.11     84.45 o 
   1   1  32        5.33       43.66     56.55 o 
                                                 
